# Supplementary material for: Super-enhancer-associated gene CAPG promotes AML progression
Source: Commun Biol. 2023 Jun 9;6:622. doi: 10.1038/s42003-023-04973-1 (PMC10256737; doi:10.1038/s42003-023-04973-1)
Supplement: Supplementary file 4 — Supplementary Data 1 [file 42003_2023_4973_MOESM4_ESM.xlsx]

## Sheet: Sheet1
					concentrations
					WB	ChIP	co-IP	IP-MS
CAPG	Abcam	ab181092	48kDa	Rabbit	1:1000	1:200	5ug	20ug
MLL1	Active Motif	61296	180kDa	Rabbit	1:1000
DBC1	ZenBio	R24080	130kDa	Rabbit	1:1000
ZFP91	ZenBio	252448	60kDa	Rabbit	1:1000
MCRS2	ZenBio	127292	52kDa	Rabbit	1:1000
EEF1G	ZenBio	389310	50kDa	Rabbit	1:1000
RPL4	Abclonal	A5886	48kDa	Rabbit	1:1000
WDR5	Active Motif	61486	40kDa	Rabbit	1:1000
GAPDH	CST	2118	37kDa	Rabbit	1:1000
Normal Rabbit IgG	Millipore	12-370						20ug
HRP Goat Anti-Rabbit IgG (H+L)	Abclonal	AS014			1:10000
Rabbit TrueBlot®: Anti-Rabbit IgG HRP	Rockland	18-8816-31			1:1000
