# Supplementary material for: Super-enhancer-associated gene CAPG promotes AML progression
Source: Commun Biol. 2023 Jun 9;6:622. doi: 10.1038/s42003-023-04973-1 (PMC10256737; doi:10.1038/s42003-023-04973-1)
Supplement: Supplementary file 5 — Supplementary Data 2 [file 42003_2023_4973_MOESM5_ESM.xlsx]

## Sheet: Sheet1
Sequence	Target Gene
TCATTCTGTCTCCGGGAATC	TNFSF13C
GCTCCCTGCTATTGTTGCTC
CCTCCCCATATTCCTCGGAC	CCL5
ACACACTTGGCGGTTCTTTC
TTTGCGTCTCTCCCAGGAAT	CCR5
CCCTGTGCCTCTTCTTCTCA
AAGGGCAGCTCAGGATCTTT	TLR2
AGACTGCCCAGGGAAGAAAA
GCCTTCTTTGAGTTCGGTGG	BCL2
GAAATCAAACAGAGGCCGCA
TCCTTCGATGGCACTTTCCT	TRAF1
TGAAGAGCGACAGATGGGTT
ACCGCAGAGTCTTTTCCTGA	EGR1
TCACTAGGCCACTGACCAAG
TCTCTTTCTGCTGCTCACCA	IER3
GGTGTTGCTGGAGGAAAGTG
CAACATCCTGGAACGCAACA	CAPG
AGCAGTTCAAGGGCAAATGG
CTCCTGCCTTGACATTGAGC	ACTB
ATAGTCCCTTCCCACCTCCT
GAAGGTGAAGGTCGGAGTC	GAPDH
GAAGATGGTGATGGGATTTCC
CCTACCCTCTCAACGACAGC	MYC
CTCTGACCTTTTGCCAGGAG
TCATGGTCGGATCACAAAGA	KIT
AGGGGCTGCTTCCTAAAGAG
TGCATAGCCTGGACACAGAG	Flt3l
ACAATTTCATGGGGACAAGG
CAGTTCACTGGAGGAGCACA	Ikzf2
AGCTTTTCCCCCACAAACTT
CCAGCAAGAAGGCGAGTTAG	Sox4
CGGAGCCTTCTGTCTTCATC
GGTCGTGTGGACAACATCAG	CD207
GGGATTTGGGCATTTAAGGT
CTCTCTCCATCATCGCCTTC	GPR132
GCTTTGACGAGGAGAACCAG
CCCACTGACTCTAGCCAAGC	SIDT2
CACTTCAGGGCACACCCTAT
TCTCCACTCCCTATGCTGCT	SLC7A11
CAGAGCAAGGTCTCCAGGAC
GAAGTTCCCAGGTGAAACCA	TGOLN2
CTCAGGAACTCCAGCCTACG
TTTTCTGTCCCTGGGTGAAC	TMEM50B
TCGGCAAAGTGAGAGAGGAT
CAAGCAATTCTGCCTTAGCC	HIPK3
ATAGCCAGCCAGGTATGGTG
