# Supplementary material for: Super-enhancer-associated gene CAPG promotes AML progression
Source: Commun Biol. 2023 Jun 9;6:622. doi: 10.1038/s42003-023-04973-1 (PMC10256737; doi:10.1038/s42003-023-04973-1)
Supplement: Supplementary file 6 — Supplementary Data 3 [file 42003_2023_4973_MOESM6_ESM.xlsx]

## Sheet: CAPG-1
Accession	Description	Exp. q-value: Combined	Coverage [%]	# Peptides	# PSMs	# Unique Peptides	# AAs	MW [kDa]	calc. pI	Score	Abundance
Q00839	Heterogeneous nuclear ribonucleoprotein U OS=Homo sapiens OX=9606 GN=HNRNPU PE=1 SV=6	0	32	24	38	24	825	90.5	6	155.87	1.20253e+09
P01024	Complement C3 OS=Homo sapiens OX=9606 GN=C3 PE=1 SV=2	0	18	27	32	27	1663	187	6.4	91.11	1.85283e+08
P23246	Splicing factor, proline- and glutamine-rich OS=Homo sapiens OX=9606 GN=SFPQ PE=1 SV=2	0	35	16	22	16	707	76.1	9.44	81.2	6.31555e+08
P01857	Immunoglobulin heavy constant gamma 1 OS=Homo sapiens OX=9606 GN=IGHG1 PE=1 SV=1	0	53	12	17	6	330	36.1	8.19	63.88	8.49587e+08
Q86YZ3	Hornerin OS=Homo sapiens OX=9606 GN=HRNR PE=1 SV=2	0	20	13	17	13	2850	282.2	10.04	63.23	6.53792e+07
P28799	Progranulin OS=Homo sapiens OX=9606 GN=GRN PE=1 SV=2	0	19	10	16	10	593	63.5	6.83	59.45	2.52451e+08
P01834	Immunoglobulin kappa constant OS=Homo sapiens OX=9606 GN=IGKC PE=1 SV=2	0	81	7	12	7	107	11.8	6.52	56.24	9.73159e+08
P51610	Host cell factor 1 OS=Homo sapiens OX=9606 GN=HCFC1 PE=1 SV=2	0	8	12	15	12	2035	208.6	7.46	46.99	156824221
A0A087WVQ9	Elongation factor 1-alpha 1 OS=Homo sapiens OX=9606 GN=EEF1A1 PE=1 SV=2	0	24	11	13	11	459	49.8	9.09	43.98	1.28682e+08
A0A4W9A917	Immunoglobulin heavy constant gamma 3 (Fragment) OS=Homo sapiens OX=9606 GN=IGHG3 PE=1 SV=1	0	34	10	14	3	377	41.3	7.9	43.78	144550643
A0A7I2V535	Non-POU domain-containing octamer-binding protein OS=Homo sapiens OX=9606 GN=NONO PE=4 SV=1	0	23	11	14	11	501	57.6	9.33	43.38	5.56813e+08
A0A286YFJ8	Immunoglobulin heavy constant gamma 4 (Fragment) OS=Homo sapiens OX=9606 GN=IGHG4 PE=1 SV=1	0	23	7	10	3	396	43.8	6.24	41.55	29490185
O43813	Glutathione S-transferase LANCL1 OS=Homo sapiens OX=9606 GN=LANCL1 PE=1 SV=1	0	20	8	12	8	399	45.3	7.75	39.4	5.34992e+07
G3V411	Zinc finger CCCH domain-containing protein 14 OS=Homo sapiens OX=9606 GN=ZC3H14 PE=1 SV=1	0	18	5	8	1	438	49.4	7.53	33.35	55235546
H0YJA2	Zinc finger CCCH domain-containing protein 14 (Fragment) OS=Homo sapiens OX=9606 GN=ZC3H14 PE=1 SV=1	0	12	5	8	1	651	73.3	7.43	33.31	122144376
A0A286YEY4	Immunoglobulin heavy constant gamma 2 (Fragment) OS=Homo sapiens OX=9606 GN=IGHG2 PE=1 SV=1	0	23	7	9	1	395	43.8	6.52	32.13	295263143
P16402	Histone H1.3 OS=Homo sapiens OX=9606 GN=H1-3 PE=1 SV=2	0	20	6	9	5	221	22.3	11.02	29.55	85198546
Q9BW19	Kinesin-like protein KIFC1 OS=Homo sapiens OX=9606 GN=KIFC1 PE=1 SV=2	0	12	6	9	6	673	73.7	8.98	29.53	4.76011e+07
Q5QPL9	RNA-binding protein Raly (Fragment) OS=Homo sapiens OX=9606 GN=RALY PE=1 SV=1	0	30	7	9	7	237	24.7	10.49	28.58	1.46299e+08
P02768	Albumin OS=Homo sapiens OX=9606 GN=ALB PE=1 SV=2	0	15	7	9	7	609	69.3	6.28	27.15	6.88659e+07
P78347	General transcription factor II-I OS=Homo sapiens OX=9606 GN=GTF2I PE=1 SV=2	0	9	8	8	8	998	112.3	6.39	25.29	5.5506e+07
A0A0G2JPR0	C4a anaphylatoxin OS=Homo sapiens OX=9606 GN=C4A PE=1 SV=1	0	8	11	11	11	1744	192.8	7.03	24.84	2.35418e+07
P16401	Histone H1.5 OS=Homo sapiens OX=9606 GN=H1-5 PE=1 SV=3	0	27	7	8	6	226	22.6	10.92	23.3	5.63028e+07
H3BT71	RNA-binding motif protein, X chromosome OS=Homo sapiens OX=9606 GN=RBMX PE=1 SV=1	0	11	4	7	4	296	32.2	9.91	22.43	1.18231e+08
Q9UIG0	Tyrosine-protein kinase BAZ1B OS=Homo sapiens OX=9606 GN=BAZ1B PE=1 SV=2	0	6	8	9	8	1483	170.8	8.48	22.08	1.10879e+08
E5RI99	60S ribosomal protein L30 (Fragment) OS=Homo sapiens OX=9606 GN=RPL30 PE=1 SV=1	0	35	3	5	3	114	12.6	9.55	21.57	4.36989e+07
P60709	Actin, cytoplasmic 1 OS=Homo sapiens OX=9606 GN=ACTB PE=1 SV=1	0	21	8	9	8	375	41.7	5.48	21.33	4.92969e+07
J3QSH4	Vascular endothelial zinc finger 1 OS=Homo sapiens OX=9606 GN=VEZF1 PE=1 SV=1	0	11	4	5	4	512	55.8	9.57	20.06	2.09973e+07
P04406	Glyceraldehyde-3-phosphate dehydrogenase OS=Homo sapiens OX=9606 GN=GAPDH PE=1 SV=3	0	18	4	5	4	335	36	8.46	19.88	5.47262e+06
P0DOY2	Immunoglobulin lambda constant 2 OS=Homo sapiens OX=9606 GN=IGLC2 PE=1 SV=1	0	44	4	5	2	106	11.3	7.24	17.38	1.77925e+08
Q9BTC0	Death-inducer obliterator 1 OS=Homo sapiens OX=9606 GN=DIDO1 PE=1 SV=5	0	2	4	5	4	2240	243.7	7.88	16.93	3.68572e+07
A0A0B4J231	Immunoglobulin lambda-like polypeptide 5 OS=Homo sapiens OX=9606 GN=IGLL5 PE=1 SV=1	0	18	3	5	1	215	23.1	8.84	16.67	12074155
P01023	Alpha-2-macroglobulin OS=Homo sapiens OX=9606 GN=A2M PE=1 SV=3	0	3	4	5	4	1474	163.2	6.46	14.12	2.48336e+07
P61978	Heterogeneous nuclear ribonucleoprotein K OS=Homo sapiens OX=9606 GN=HNRNPK PE=1 SV=1	0	9	4	5	4	463	50.9	5.54	13.79	3.80331e+07
Q07666	KH domain-containing, RNA-binding, signal transduction-associated protein 1 OS=Homo sapiens OX=9606 GN=KHDRBS1 PE=1 SV=1	0	8	4	5	4	443	48.2	8.66	13.75	120750396
P56270	Myc-associated zinc finger protein OS=Homo sapiens OX=9606 GN=MAZ PE=1 SV=1	0	13	4	4	4	477	48.6	8.95	12.74	4.48389e+06
P37108	Signal recognition particle 14 kDa protein OS=Homo sapiens OX=9606 GN=SRP14 PE=1 SV=2	0	24	4	4	4	136	14.6	10.04	11.96	2.51837e+07
P27816	Microtubule-associated protein 4 OS=Homo sapiens OX=9606 GN=MAP4 PE=1 SV=3	0	5	4	4	4	1152	120.9	5.43	11.42	9.97015e+06
Q9BXK1	Krueppel-like factor 16 OS=Homo sapiens OX=9606 GN=KLF16 PE=1 SV=1	0	15	2	3	2	252	25.4	9.88	10.59	23221825
Q14151	Scaffold attachment factor B2 OS=Homo sapiens OX=9606 GN=SAFB2 PE=1 SV=1	0	6	2	2	1	953	107.4	6.16	10.37	0
Q96PK6	RNA-binding protein 14 OS=Homo sapiens OX=9606 GN=RBM14 PE=1 SV=2	0	4	3	4	3	669	69.4	9.67	10.33	1.68637e+07
P17096	High mobility group protein HMG-I/HMG-Y OS=Homo sapiens OX=9606 GN=HMGA1 PE=1 SV=3	0	23	2	3	2	107	11.7	10.32	10.02	3.70378e+07
X6R700	Chromatin target of PRMT1 protein OS=Homo sapiens OX=9606 GN=CHTOP PE=1 SV=1	0	13	2	3	2	223	23.6	12.26	10.01	3.78834e+07
P22087	rRNA 2'-O-methyltransferase fibrillarin OS=Homo sapiens OX=9606 GN=FBL PE=1 SV=2	0	11	3	3	3	321	33.8	10.18	9.49	0
P01871	Immunoglobulin heavy constant mu OS=Homo sapiens OX=9606 GN=IGHM PE=1 SV=4	0	8	3	3	3	453	49.4	6.77	8.95	77229856
P61964	WD repeat-containing protein 5 OS=Homo sapiens OX=9606 GN=WDR5 PE=1 SV=1	0	12	2	3	2	334	36.6	8.27	8.92	1.75921e+07
P01876	Immunoglobulin heavy constant alpha 1 OS=Homo sapiens OX=9606 GN=IGHA1 PE=1 SV=2	0	8	3	3	3	353	37.6	6.51	8.18	3.94433e+07
P15924	Desmoplakin OS=Homo sapiens OX=9606 GN=DSP PE=1 SV=3	0	1	3	3	3	2871	331.6	6.81	7.91	11842663
J3KTA4	DEAD box protein 5 OS=Homo sapiens OX=9606 GN=DDX5 PE=1 SV=1	0	5	3	3	3	614	69	8.85	7.84	7642647
Q02880	DNA topoisomerase 2-beta OS=Homo sapiens OX=9606 GN=TOP2B PE=1 SV=3	0	2	2	2	2	1626	183.2	8	7.27	669688
A0A3B3IU89	Coatomer subunit alpha (Fragment) OS=Homo sapiens OX=9606 GN=COPA PE=1 SV=1	0	4	2	2	2	682	77.1	8.05	6.99	3.79391e+06
Q69YN4	Protein virilizer homolog OS=Homo sapiens OX=9606 GN=VIRMA PE=1 SV=2	0	2	3	3	3	1812	201.9	5.01	6.89	8.26335e+06
Q13422	DNA-binding protein Ikaros OS=Homo sapiens OX=9606 GN=IKZF1 PE=1 SV=1	0	7	2	3	2	519	57.5	6.58	6.6	1.05315e+07
E9PQ61	Zinc finger CCCH domain-containing protein 11A OS=Homo sapiens OX=9606 GN=ZC3H11A PE=1 SV=1	0	6	2	2	2	652	72.5	8.63	6.6	1.04488e+06
Q96EV2	RNA-binding protein 33 OS=Homo sapiens OX=9606 GN=RBM33 PE=1 SV=3	0	3	3	3	3	1170	129.9	6.93	6.54	8.3205e+06
F5H5D3	Tubulin alpha chain OS=Homo sapiens OX=9606 GN=TUBA1C PE=1 SV=1	0	5	2	2	2	519	57.7	5.07	6.42	5.46782e+06
Q9ULW0	Targeting protein for Xklp2 OS=Homo sapiens OX=9606 GN=TPX2 PE=1 SV=2	0	3	2	2	2	747	85.6	9.23	6.13	5.38163e+06
Q8N9R6	CMT1A duplicated region transcript 4 protein OS=Homo sapiens OX=9606 GN=CDRT4 PE=1 SV=3	0.018	26	1	1	1	152	17.6	9.95	5.86	0
Q5VV50	Zinc finger protein 691 OS=Homo sapiens OX=9606 GN=ZNF691 PE=1 SV=1	0	8	2	2	2	306	34.6	8.29	5.82	9.27871e+06
P0DP04	Immunoglobulin heavy variable 3-43D OS=Homo sapiens OX=9606 GN=IGHV3-43D PE=3 SV=1	0	9	1	2	1	118	13	5.41	5.81	3.38775e+06
Q96JM3	Chromosome alignment-maintaining phosphoprotein 1 OS=Homo sapiens OX=9606 GN=CHAMP1 PE=1 SV=2	0	1	1	2	1	812	89	8.44	5.79	9514757
O75362	Zinc finger protein 217 OS=Homo sapiens OX=9606 GN=ZNF217 PE=1 SV=1	0	3	2	2	2	1048	115.2	8.48	5.74	8365002
E9PEW0	Ubiquitin carboxyl-terminal hydrolase OS=Homo sapiens OX=9606 GN=USP36 PE=1 SV=2	0	6	2	2	2	548	60.3	9.52	5.69	5466728
Q96C00	Zinc finger and BTB domain-containing protein 9 OS=Homo sapiens OX=9606 GN=ZBTB9 PE=1 SV=1	0	5	2	2	2	473	50.6	6.76	5.66	1.90339e+06
Q15424	Scaffold attachment factor B1 OS=Homo sapiens OX=9606 GN=SAFB PE=1 SV=4	0	2	2	2	1	915	102.6	5.47	5.48	1.14783e+07
M0R0R2	40S ribosomal protein S5 OS=Homo sapiens OX=9606 GN=RPS5 PE=1 SV=1	0	11	2	2	2	225	25.3	9.76	5.45	8756599
Q86YP4	Transcriptional repressor p66-alpha OS=Homo sapiens OX=9606 GN=GATAD2A PE=1 SV=1	0	4	2	2	2	633	68	9.94	5.42	12055791
Q8NAF0	Zinc finger protein 579 OS=Homo sapiens OX=9606 GN=ZNF579 PE=1 SV=2	0	3	1	1	1	562	60.5	8.69	5.37	5525728
E9PB61	THO complex subunit 4 OS=Homo sapiens OX=9606 GN=ALYREF PE=1 SV=1	0	4	1	2	1	264	27.5	11.05	5.31	32056973
P84103	Serine/arginine-rich splicing factor 3 OS=Homo sapiens OX=9606 GN=SRSF3 PE=1 SV=1	0	17	2	2	2	164	19.3	11.65	5.24	5.85603e+06
E7EN86	Zinc finger protein 143 OS=Homo sapiens OX=9606 GN=ZNF143 PE=1 SV=1	0	4	2	2	2	610	65.8	6.16	5.16	3.03831e+07
H7C123	60S ribosomal protein L10 (Fragment) OS=Homo sapiens OX=9606 GN=RPL10 PE=1 SV=1	0	22	2	2	2	91	10	11.81	5.12	1.43574e+07
Q5STU3	RNA helicase OS=Homo sapiens OX=9606 GN=DDX39B PE=1 SV=2	0	5	1	1	1	425	48.8	7.08	5	884741
P01619	Immunoglobulin kappa variable 3-20 OS=Homo sapiens OX=9606 GN=IGKV3-20 PE=1 SV=2	0	14	2	2	2	116	12.5	4.96	4.98	2.19125e+07
Q5T750	Skin-specific protein 32 OS=Homo sapiens OX=9606 GN=XP32 PE=1 SV=1	0	8	2	2	2	250	26.2	7.97	4.93	8.7479e+06
Q13129	Zinc finger protein Rlf OS=Homo sapiens OX=9606 GN=RLF PE=1 SV=2	0	1	2	3	2	1914	217.8	6.77	4.88	1.89752e+06
A0A4W8ZXM2	Immunoglobulin heavy variable 3-72 OS=Homo sapiens OX=9606 GN=IGHV3-72 PE=1 SV=1	0	19	1	1	1	101	11.2	7.97	4.82	0
A0A087X0Q6	Sp8 transcription factor, isoform CRA_d OS=Homo sapiens OX=9606 GN=SP8 PE=1 SV=1	0	5	2	2	2	466	47	8.82	4.8	1.23495e+07
H0Y7L6	Transcription factor Sp3 (Fragment) OS=Homo sapiens OX=9606 GN=SP3 PE=1 SV=1	0	4	2	2	2	738	77.9	5.55	4.74	1247144
H0Y8X0	Protein DEK OS=Homo sapiens OX=9606 GN=DEK PE=1 SV=2	0	8	2	2	2	285	32.7	6.81	4.69	5.25471e+06
P08047	Transcription factor Sp1 OS=Homo sapiens OX=9606 GN=SP1 PE=1 SV=3	0	1	1	2	1	785	80.6	7.34	4.69	4.83569e+06
P84243	Histone H3.3 OS=Homo sapiens OX=9606 GN=H3-3A PE=1 SV=2	0	7	1	2	1	136	15.3	11.27	4.67	6.89393e+06
C9JU34	Ras-responsive element-binding protein 1 (Fragment) OS=Homo sapiens OX=9606 GN=RREB1 PE=1 SV=1	0	1	1	2	1	778	85.4	8.66	4.53	13450213
P14923	Junction plakoglobin OS=Homo sapiens OX=9606 GN=JUP PE=1 SV=3	0	4	2	2	2	745	81.7	6.14	4.39	5.76441e+06
Q96KM6	Zinc finger protein 512B OS=Homo sapiens OX=9606 GN=ZNF512B PE=1 SV=1	0	2	1	1	1	892	97.2	9.83	4.39	0
Q9H2P0	Activity-dependent neuroprotector homeobox protein OS=Homo sapiens OX=9606 GN=ADNP PE=1 SV=1	0	1	1	1	1	1102	123.5	7.34	4.24	1.01445e+06
Q6P1L8	39S ribosomal protein L14, mitochondrial OS=Homo sapiens OX=9606 GN=MRPL14 PE=1 SV=1	0	10	1	1	1	145	15.9	10.24	4.14	2.67905e+06
Q6UXN9	WD repeat-containing protein 82 OS=Homo sapiens OX=9606 GN=WDR82 PE=1 SV=1	0	4	1	1	1	313	35.1	7.69	4.13	5643829
P80748	Immunoglobulin lambda variable 3-21 OS=Homo sapiens OX=9606 GN=IGLV3-21 PE=1 SV=2	0	14	1	1	1	117	12.4	5.29	4.05	11330181
V9GZ37	Heat shock 70 kDa protein 1A OS=Homo sapiens OX=9606 GN=HSPA1A PE=1 SV=1	0	2	1	1	1	476	51.9	5.49	4.04	1.85424e+06
Q13835	Plakophilin-1 OS=Homo sapiens OX=9606 GN=PKP1 PE=1 SV=2	0	2	1	1	1	747	82.8	9.13	3.91	3.54777e+06
P01700	Immunoglobulin lambda variable 1-47 OS=Homo sapiens OX=9606 GN=IGLV1-47 PE=1 SV=2	0	11	1	1	1	117	12.3	5.91	3.81	0
D6RFW5	UDP-glucuronosyltransferase OS=Homo sapiens OX=9606 GN=UGT2A1 PE=1 SV=2	0.018	8	1	1	1	483	55.1	9.01	3.76	0
P35030	Trypsin-3 OS=Homo sapiens OX=9606 GN=PRSS3 PE=1 SV=2	0	4	1	1	1	304	32.5	7.49	3.59	23781902
A0A087WTA8	Collagen alpha-2(I) chain OS=Homo sapiens OX=9606 GN=COL1A2 PE=1 SV=1	0.009	3	1	1	1	1364	129.1	9.01	3.57	6.52431e+06
A0A7I2V2F0	Heterogeneous nuclear ribonucleoprotein Q OS=Homo sapiens OX=9606 GN=SYNCRIP PE=4 SV=1	0	18	1	1	1	67	7.4	9.5	3.49	10215317
A0A087WW87	Immunoglobulin kappa variable 2-40 OS=Homo sapiens OX=9606 GN=IGKV2-40 PE=3 SV=2	0	11	1	1	1	121	13.3	4.61	3.31	42525596
O60422	One cut domain family member 3 OS=Homo sapiens OX=9606 GN=ONECUT3 PE=1 SV=2	0	13	1	1	1	494	50	9.88	3.29	774421
Q6UWP8	Suprabasin OS=Homo sapiens OX=9606 GN=SBSN PE=1 SV=2	0	9	1	1	1	590	60.5	7.01	3.28	0
P02747	Complement C1q subcomponent subunit C OS=Homo sapiens OX=9606 GN=C1QC PE=1 SV=3	0	5	1	1	1	245	25.8	8.41	3.25	7302978
P05204	Non-histone chromosomal protein HMG-17 OS=Homo sapiens OX=9606 GN=HMGN2 PE=1 SV=3	0	17	1	2	1	90	9.4	9.99	3.16	2.12817e+07
P01624	Immunoglobulin kappa variable 3-15 OS=Homo sapiens OX=9606 GN=IGKV3-15 PE=1 SV=2	0	8	1	1	1	115	12.5	5.19	3.09	13018037
O00257	E3 SUMO-protein ligase CBX4 OS=Homo sapiens OX=9606 GN=CBX4 PE=1 SV=3	0	3	1	1	1	560	61.3	9.36	3.03	3.15791e+06
Q14202	Zinc finger MYM-type protein 3 OS=Homo sapiens OX=9606 GN=ZMYM3 PE=1 SV=2	0	1	1	1	1	1370	152.3	6.35	3.02	6054343
E5RH77	40S ribosomal protein S14 OS=Homo sapiens OX=9606 GN=RPS14 PE=1 SV=1	0	8	1	1	1	134	14.3	9.52	3.02	1.8662e+06
P01763	Immunoglobulin heavy variable 3-48 OS=Homo sapiens OX=9606 GN=IGHV3-48 PE=1 SV=2	0	9	1	1	1	117	12.8	5.36	3	27486394
Q15651	High mobility group nucleosome-binding domain-containing protein 3 OS=Homo sapiens OX=9606 GN=HMGN3 PE=1 SV=2	0	15	1	1	1	99	10.7	9.66	2.99	8204600
Q8N0Y2	Zinc finger protein 444 OS=Homo sapiens OX=9606 GN=ZNF444 PE=1 SV=1	0	3	1	1	1	327	35.2	8.56	2.95	2.56061e+06
I3L3H2	RNA helicase OS=Homo sapiens OX=9606 GN=EIF4A3 PE=1 SV=2	0	4	1	1	1	390	44.5	6.47	2.93	0
O94776	Metastasis-associated protein MTA2 OS=Homo sapiens OX=9606 GN=MTA2 PE=1 SV=1	0	2	1	1	1	668	75	9.66	2.91	8579959
P08670	Vimentin OS=Homo sapiens OX=9606 GN=VIM PE=1 SV=4	0	3	1	1	1	466	53.6	5.12	2.84	5215722
H0Y763	Vasoactive intestinal peptide (Fragment) OS=Homo sapiens OX=9606 GN=VIP PE=1 SV=1	0.019	8	1	1	1	119	13.5	6.58	2.83	26360340
Q16629	Serine/arginine-rich splicing factor 7 OS=Homo sapiens OX=9606 GN=SRSF7 PE=1 SV=1	0	7	1	1	1	238	27.4	11.82	2.82	0
O43298	Zinc finger and BTB domain-containing protein 43 OS=Homo sapiens OX=9606 GN=ZBTB43 PE=1 SV=1	0	3	1	1	1	467	52.6	5.76	2.73	2.68923e+06
Q8TF68	Zinc finger protein 384 OS=Homo sapiens OX=9606 GN=ZNF384 PE=1 SV=2	0	2	1	1	1	577	63.2	8.95	2.67	0
Q5JP53	Tubulin beta chain OS=Homo sapiens OX=9606 GN=TUBB PE=1 SV=1	0	3	1	1	1	426	47.7	4.81	2.63	6264675
P62701	40S ribosomal protein S4, X isoform OS=Homo sapiens OX=9606 GN=RPS4X PE=1 SV=2	0	10	3	3	3	263	29.6	10.15	2.62	8.24734e+06
P25705	ATP synthase subunit alpha, mitochondrial OS=Homo sapiens OX=9606 GN=ATP5F1A PE=1 SV=1	0	3	1	1	1	553	59.7	9.13	2.61	3.56865e+06
A0A6Q8PFT7	Ligand-dependent nuclear receptor corepressor-like protein (Fragment) OS=Homo sapiens OX=9606 GN=LCORL PE=1 SV=1	0.018	5	1	1	1	433	48.5	5.97	2.6	1.36572e+06
P01817	Immunoglobulin heavy variable 2-5 OS=Homo sapiens OX=9606 GN=IGHV2-5 PE=1 SV=2	0	13	1	1	1	119	13.2	8.29	2.59	0
Q99684	Zinc finger protein Gfi-1 OS=Homo sapiens OX=9606 GN=GFI1 PE=1 SV=2	0	3	1	1	1	422	45.3	9	2.56	2.4955e+06
Q9NWH9	SAFB-like transcription modulator OS=Homo sapiens OX=9606 GN=SLTM PE=1 SV=2	0	1	1	1	1	1034	117.1	7.87	2.54	6.17205e+06
P08311	Cathepsin G OS=Homo sapiens OX=9606 GN=CTSG PE=1 SV=2	0	4	1	1	1	255	28.8	11.19	2.53	4698420
H0Y3N9	Histone lysine demethylase PHF8 (Fragment) OS=Homo sapiens OX=9606 GN=PHF8 PE=1 SV=1	0	2	1	1	1	953	105.9	8.68	2.52	0
Q96FJ2	Dynein light chain 2, cytoplasmic OS=Homo sapiens OX=9606 GN=DYNLL2 PE=1 SV=1	0	12	1	1	1	89	10.3	7.37	2.51	8594547
Q9BRL6	Serine/arginine-rich splicing factor 8 OS=Homo sapiens OX=9606 GN=SRSF8 PE=1 SV=1	0	3	1	1	1	282	32.3	11.72	2.5	3.17564e+06
P01768	Immunoglobulin heavy variable 3-30 OS=Homo sapiens OX=9606 GN=IGHV3-30 PE=1 SV=2	0	9	1	1	1	117	12.9	8.92	2.48	7.89728e+06
P62081	40S ribosomal protein S7 OS=Homo sapiens OX=9606 GN=RPS7 PE=1 SV=1	0	4	1	1	1	194	22.1	10.1	2.48	1.79907e+06
P42766	60S ribosomal protein L35 OS=Homo sapiens OX=9606 GN=RPL35 PE=1 SV=2	0	7	1	1	1	123	14.5	11.05	2.48	1.38611e+06
B4DY08	Heterogeneous nuclear ribonucleoproteins C1/C2 OS=Homo sapiens OX=9606 GN=HNRNPC PE=1 SV=1	0	4	1	1	1	288	32	8.72	2.46	7.52467e+06
Q99575	Ribonucleases P/MRP protein subunit POP1 OS=Homo sapiens OX=9606 GN=POP1 PE=1 SV=2	0	1	1	1	1	1024	114.6	9.22	2.45	1.73565e+06
P01742	Immunoglobulin heavy variable 1-69 OS=Homo sapiens OX=9606 GN=IGHV1-69 PE=1 SV=2	0	9	1	1	1	117	12.7	9.17	2.44	5220021
Q96EK4	THAP domain-containing protein 11 OS=Homo sapiens OX=9606 GN=THAP11 PE=1 SV=2	0	3	1	1	1	314	34.4	8.98	2.37	9855489
E5RFV8	Double-strand-break repair protein rad21 homolog (Fragment) OS=Homo sapiens OX=9606 GN=RAD21 PE=1 SV=1	0	5	1	1	1	225	25.8	4.75	2.37	2019912
P29372	DNA-3-methyladenine glycosylase OS=Homo sapiens OX=9606 GN=MPG PE=1 SV=3	0	4	1	1	1	298	32.8	9.57	2.36	2.95883e+06
H0YIQ8	KAT8 regulatory NSL complex subunit 2 (Fragment) OS=Homo sapiens OX=9606 GN=KANSL2 PE=1 SV=1	0	5	1	1	1	340	38.5	8.44	2.32	2.35244e+06
A0A494C0N4	Tetratricopeptide repeat protein 21B OS=Homo sapiens OX=9606 GN=TTC21B PE=1 SV=1	0	1	1	1	1	1274	145.9	6.61	2.31	6558542
M0R3D6	60S ribosomal protein L18a (Fragment) OS=Homo sapiens OX=9606 GN=RPL18A PE=1 SV=1	0	7	1	1	1	141	16.7	10.77	2.31	3.27648e+06
P02787	Serotransferrin OS=Homo sapiens OX=9606 GN=TF PE=1 SV=3	0	1	1	1	1	698	77	7.12	2.25	1.23201e+06
P62277	40S ribosomal protein S13 OS=Homo sapiens OX=9606 GN=RPS13 PE=1 SV=2	0	5	1	1	1	151	17.2	10.54	2.24	4.04663e+06
Q01081	Splicing factor U2AF 35 kDa subunit OS=Homo sapiens OX=9606 GN=U2AF1 PE=1 SV=3	0.009	5	1	1	1	240	27.9	8.81	2.2	12493097
A0A075B7B8	Immunoglobulin heavy variable 3/OR16-12 (non-functional) (Fragment) OS=Homo sapiens OX=9606 GN=IGHV3OR16-12 PE=1 SV=1	0	9	1	1	1	117	12.9	6.51	2.2	10921459
A0A0A0MRZ8	Immunoglobulin kappa variable 3D-11 OS=Homo sapiens OX=9606 GN=IGKV3D-11 PE=3 SV=6	0.019	8	1	1	1	115	12.6	5.29	2.19	6.15927e+06
Q9BXS6	Nucleolar and spindle-associated protein 1 OS=Homo sapiens OX=9606 GN=NUSAP1 PE=1 SV=1	0	3	1	1	1	441	49.4	9.91	2.16	8810531
Q8N1G0	Zinc finger protein 687 OS=Homo sapiens OX=9606 GN=ZNF687 PE=1 SV=1	0	1	1	1	1	1237	129.4	8.19	2.16	2.59683e+06
F8W6I7	Helix-destabilizing protein OS=Homo sapiens OX=9606 GN=HNRNPA1 PE=1 SV=2	0.019	4	1	1	1	307	33.1	9.13	2.14	1.08858e+06
P41218	Myeloid cell nuclear differentiation antigen OS=Homo sapiens OX=9606 GN=MNDA PE=1 SV=1	0	2	1	1	1	407	45.8	9.76	2.12	3177341
Q13151	Heterogeneous nuclear ribonucleoprotein A0 OS=Homo sapiens OX=9606 GN=HNRNPA0 PE=1 SV=1	0	5	1	1	1	305	30.8	9.29	2.12	1.2873e+06
A0A087WZ13	Ribonucleoprotein PTB-binding 1 OS=Homo sapiens OX=9606 GN=RAVER1 PE=1 SV=1	0.018	1	1	1	1	739	77.8	8.84	2.1	2.19424e+06
A0A075B6I0	Immunoglobulin lambda variable 8-61 OS=Homo sapiens OX=9606 GN=IGLV8-61 PE=3 SV=7	0	7	1	1	1	122	12.8	4.55	2.08	2377752
A0A2R8YD90	Deoxynucleoside triphosphate triphosphohydrolase SAMHD1 (Fragment) OS=Homo sapiens OX=9606 GN=SAMHD1 PE=1 SV=1	0.009	2	1	1	1	413	47.4	6.57	2.08	646259
Q16777	Histone H2A type 2-C OS=Homo sapiens OX=9606 GN=H2AC20 PE=1 SV=4	0	7	1	1	1	129	14	10.9	2.04	8969502
P12236	ADP/ATP translocase 3 OS=Homo sapiens OX=9606 GN=SLC25A6 PE=1 SV=4	0	3	1	1	1	298	32.8	9.74	2.04	5291245
O00148	ATP-dependent RNA helicase DDX39A OS=Homo sapiens OX=9606 GN=DDX39A PE=1 SV=2	0	3	1	1	1	427	49.1	5.68	2.03	2742585
A0A7I2V5W9	Polyadenylate-binding protein 4 (Fragment) OS=Homo sapiens OX=9606 GN=PABPC4 PE=4 SV=1	0	2	1	1	1	598	65.6	9.2	2.01	0
Q6PI47	BTB/POZ domain-containing protein KCTD18 OS=Homo sapiens OX=9606 GN=KCTD18 PE=2 SV=2	0.018	3	1	1	1	426	46.7	9.1	1.87	2.06941e+06
P09874	Poly [ADP-ribose] polymerase 1 OS=Homo sapiens OX=9606 GN=PARP1 PE=1 SV=4	0	1	1	1	1	1014	113	8.88	1.87	0
H0Y5F2	Uncharacterized protein C1orf167 (Fragment) OS=Homo sapiens OX=9606 GN=C1orf167 PE=1 SV=1	0.019	1	1	1	1	616	68.4	11.33	1.86	6497625
P48634	Protein PRRC2A OS=Homo sapiens OX=9606 GN=PRRC2A PE=1 SV=3	0	1	2	2	2	2157	228.7	9.45	1.83	3863399
Q6PD62	RNA polymerase-associated protein CTR9 homolog OS=Homo sapiens OX=9606 GN=CTR9 PE=1 SV=1	0.018	1	1	1	1	1173	133.4	6.77	1.83	3.62479e+06
E9PNY1	Zinc finger protein-like 1 (Fragment) OS=Homo sapiens OX=9606 GN=ZFPL1 PE=1 SV=1	0	7	1	1	1	207	22.7	6.49	1.83	0
Q8NDT2	Putative RNA-binding protein 15B OS=Homo sapiens OX=9606 GN=RBM15B PE=1 SV=3	0	1	1	1	1	890	97.1	9.85	1.78	0
Q92637	High affinity immunoglobulin gamma Fc receptor IB OS=Homo sapiens OX=9606 GN=FCGR1B PE=2 SV=1	0	4	1	1	1	280	32.2	8.68	1.77	1.94058e+06
F8VVA6	Microspherule protein 1 (Fragment) OS=Homo sapiens OX=9606 GN=MCRS1 PE=1 SV=1	0	6	1	1	1	185	20.1	9.79	1.68	1.36849e+06
Q9BX68	Histidine triad nucleotide-binding protein 2, mitochondrial OS=Homo sapiens OX=9606 GN=HINT2 PE=1 SV=1	0	4	1	1	1	163	17.2	9.16	1.62	1.11836e+06
B4DUR8	T-complex protein 1 subunit gamma OS=Homo sapiens OX=9606 GN=CCT3 PE=1 SV=1	0	1	1	1	1	500	55.6	5.64	1.61	1.79208e+06
Q12906	Interleukin enhancer-binding factor 3 OS=Homo sapiens OX=9606 GN=ILF3 PE=1 SV=3	0.009	2	1	1	1	894	95.3	8.76	0	3.66116e+06
O14979	Heterogeneous nuclear ribonucleoprotein D-like OS=Homo sapiens OX=9606 GN=HNRNPDL PE=1 SV=3	0	3	1	1	1	420	46.4	9.57	0	3.57065e+06
Q5VVC8	60S ribosomal protein L11 OS=Homo sapiens OX=9606 GN=RPL11 PE=1 SV=2	0.009	5	1	1	1	167	19	9.8	0	792547
Q4VNC1	Probable cation-transporting ATPase 13A4 OS=Homo sapiens OX=9606 GN=ATP13A4 PE=2 SV=3	0	3	1	1	1	1196	133.9	6.7	0	0
A0A0A0MRM9	Nucleolar and coiled-body phosphoprotein 1 (Fragment) OS=Homo sapiens OX=9606 GN=NOLC1 PE=1 SV=1	0.009	2	1	1	1	708	74.6	9.47	0	0
P01701	Immunoglobulin lambda variable 1-51 OS=Homo sapiens OX=9606 GN=IGLV1-51 PE=1 SV=2	0.009	14	1	1	1	117	12.2	7.03	0	0
A0A087WTF3	Ankyrin-3 (Fragment) OS=Homo sapiens OX=9606 GN=ANK3 PE=1 SV=1	0.019	3	1	1	1	1643	179.5	8.21	0	0

## Sheet: CAPG-2
Accession	Description	Exp. q-value: Combined	Coverage [%]	# Peptides	# PSMs	# Unique Peptides	# AAs	MW [kDa]	calc. pI	Score	Abundance
Q00839	Heterogeneous nuclear ribonucleoprotein U OS=Homo sapiens OX=9606 GN=HNRNPU PE=1 SV=6	0	32	27	41	27	825	90.5	6	157.85	1.52933e+09
P01127	Platelet-derived growth factor subunit B OS=Homo sapiens OX=9606 GN=PDGFB PE=1 SV=1	0	28	10	36	10	241	27.3	9.16	113.8	5.84233e+09
P01024	Complement C3 OS=Homo sapiens OX=9606 GN=C3 PE=1 SV=2	0	18	29	33	29	1663	187	6.4	97.94	1.75842e+08
P02461	Collagen alpha-1(III) chain OS=Homo sapiens OX=9606 GN=COL3A1 PE=1 SV=4	0	11	12	22	12	1466	138.5	6.61	80.02	9.52242e+08
P51610	Host cell factor 1 OS=Homo sapiens OX=9606 GN=HCFC1 PE=1 SV=2	0	13	20	25	20	2035	208.6	7.46	73.63	1.7938e+08
P01857	Immunoglobulin heavy constant gamma 1 OS=Homo sapiens OX=9606 GN=IGHG1 PE=1 SV=1	0	45	11	14	6	330	36.1	8.19	63.77	8.23112e+08
P23246	Splicing factor, proline- and glutamine-rich OS=Homo sapiens OX=9606 GN=SFPQ PE=1 SV=2	0	24	13	18	13	707	76.1	9.44	58.29	6.90286e+08
P01834	Immunoglobulin kappa constant OS=Homo sapiens OX=9606 GN=IGKC PE=1 SV=2	0	68	5	12	5	107	11.8	6.52	54.9	5.77477e+08
P68133	Actin, alpha skeletal muscle OS=Homo sapiens OX=9606 GN=ACTA1 PE=1 SV=1	0	27	12	18	5	377	42	5.39	51.31	3.40376e+08
A0A6Q8PFE4	Actin, cytoplasmic 1 OS=Homo sapiens OX=9606 GN=ACTB PE=1 SV=1	0	16	8	16	1	332	37.3	5.55	48.69	3.22756e+07
P28799	Progranulin OS=Homo sapiens OX=9606 GN=GRN PE=1 SV=2	0	18	10	14	10	593	63.5	6.83	47.14	1.74736e+08
P02768	Albumin OS=Homo sapiens OX=9606 GN=ALB PE=1 SV=2	0	27	12	14	12	609	69.3	6.28	42.66	7.72702e+07
Q86YZ3	Hornerin OS=Homo sapiens OX=9606 GN=HRNR PE=1 SV=2	0	16	9	10	9	2850	282.2	10.04	42.65	1.2217e+07
A0A087WVQ9	Elongation factor 1-alpha 1 OS=Homo sapiens OX=9606 GN=EEF1A1 PE=1 SV=2	0	18	8	13	8	459	49.8	9.09	42.51	7.56011e+07
G3V411	Zinc finger CCCH domain-containing protein 14 OS=Homo sapiens OX=9606 GN=ZC3H14 PE=1 SV=1	0	20	6	11	1	438	49.4	7.53	39.42	52130838
H0YJA2	Zinc finger CCCH domain-containing protein 14 (Fragment) OS=Homo sapiens OX=9606 GN=ZC3H14 PE=1 SV=1	0	13	6	11	1	651	73.3	7.43	38.16	1.47554e+08
A0A286YEY4	Immunoglobulin heavy constant gamma 2 (Fragment) OS=Homo sapiens OX=9606 GN=IGHG2 PE=1 SV=1	0	19	5	8	1	395	43.8	6.52	36.62	9002337
A0A7I2V535	Non-POU domain-containing octamer-binding protein OS=Homo sapiens OX=9606 GN=NONO PE=4 SV=1	0	16	9	12	9	501	57.6	9.33	35.09	2.93685e+08
Q5QPL9	RNA-binding protein Raly (Fragment) OS=Homo sapiens OX=9606 GN=RALY PE=1 SV=1	0	35	7	10	7	237	24.7	10.49	34.5	1.1624e+08
O43813	Glutathione S-transferase LANCL1 OS=Homo sapiens OX=9606 GN=LANCL1 PE=1 SV=1	0	23	8	10	8	399	45.3	7.75	32.56	6.87914e+07
A0A4W9A917	Immunoglobulin heavy constant gamma 3 (Fragment) OS=Homo sapiens OX=9606 GN=IGHG3 PE=1 SV=1	0	29	8	8	3	377	41.3	7.9	29.17	111093027
P12882	Myosin-1 OS=Homo sapiens OX=9606 GN=MYH1 PE=1 SV=3	0	4	7	9	1	1939	223	5.74	25.88	5.37812e+07
Q9Y623	Myosin-4 OS=Homo sapiens OX=9606 GN=MYH4 PE=2 SV=2	0	5	8	8	3	1939	222.9	5.85	25.12	4.38619e+07
A0A286YFJ8	Immunoglobulin heavy constant gamma 4 (Fragment) OS=Homo sapiens OX=9606 GN=IGHG4 PE=1 SV=1	0	17	6	6	1	396	43.8	6.24	24.12	248469806
Q9BW19	Kinesin-like protein KIFC1 OS=Homo sapiens OX=9606 GN=KIFC1 PE=1 SV=2	0	9	4	6	4	673	73.7	8.98	23.51	2.72019e+07
P16402	Histone H1.3 OS=Homo sapiens OX=9606 GN=H1-3 PE=1 SV=2	0	17	5	7	5	221	22.3	11.02	22.75	7.20693e+07
F5GXS0	C4a anaphylatoxin OS=Homo sapiens OX=9606 GN=C4B PE=1 SV=1	0	6	8	9	8	1698	187.6	7.33	22.25	1.5693e+07
Q9UKX2	Myosin-2 OS=Homo sapiens OX=9606 GN=MYH2 PE=1 SV=1	0	4	7	8	1	1941	222.9	5.82	21.08	3.39676e+06
P12883	Myosin-7 OS=Homo sapiens OX=9606 GN=MYH7 PE=1 SV=5	0	3	5	6	1	1935	223	5.8	20.65	27449976
Q9UIG0	Tyrosine-protein kinase BAZ1B OS=Homo sapiens OX=9606 GN=BAZ1B PE=1 SV=2	0	4	6	9	6	1483	170.8	8.48	20.24	1.00508e+08
P78347	General transcription factor II-I OS=Homo sapiens OX=9606 GN=GTF2I PE=1 SV=2	0	8	5	6	5	998	112.3	6.39	20.05	4.00891e+07
H3BT71	RNA-binding motif protein, X chromosome OS=Homo sapiens OX=9606 GN=RBMX PE=1 SV=1	0	8	3	6	3	296	32.2	9.91	19.7	5.64018e+07
P16401	Histone H1.5 OS=Homo sapiens OX=9606 GN=H1-5 PE=1 SV=3	0	17	5	7	5	226	22.6	10.92	19.49	1.99061e+07
P0DOY2	Immunoglobulin lambda constant 2 OS=Homo sapiens OX=9606 GN=IGLC2 PE=1 SV=1	0	44	4	5	4	106	11.3	7.24	18.95	1.86609e+08
J3QSH4	Vascular endothelial zinc finger 1 OS=Homo sapiens OX=9606 GN=VEZF1 PE=1 SV=1	0	11	4	5	3	512	55.8	9.57	17.07	2.46886e+07
Q07666	KH domain-containing, RNA-binding, signal transduction-associated protein 1 OS=Homo sapiens OX=9606 GN=KHDRBS1 PE=1 SV=1	0	8	4	7	4	443	48.2	8.66	16.81	1.48808e+08
E5RI99	60S ribosomal protein L30 (Fragment) OS=Homo sapiens OX=9606 GN=RPL30 PE=1 SV=1	0	25	2	4	2	114	12.6	9.55	15.85	5.87858e+06
Q9H2P0	Activity-dependent neuroprotector homeobox protein OS=Homo sapiens OX=9606 GN=ADNP PE=1 SV=1	0	7	4	4	4	1102	123.5	7.34	14.1	6055836
A0A2R8Y5V9	Tropomyosin alpha-4 chain OS=Homo sapiens OX=9606 GN=TPM4 PE=1 SV=1	0	17	3	4	2	248	28.6	4.7	13.04	3.22031e+07
X6R700	Chromatin target of PRMT1 protein OS=Homo sapiens OX=9606 GN=CHTOP PE=1 SV=1	0	13	3	4	3	223	23.6	12.26	13.03	2.75241e+07
Q96EV2	RNA-binding protein 33 OS=Homo sapiens OX=9606 GN=RBM33 PE=1 SV=3	0	6	4	4	4	1170	129.9	6.93	12.9	14232631
E7EUT5	Glyceraldehyde-3-phosphate dehydrogenase OS=Homo sapiens OX=9606 GN=GAPDH PE=1 SV=1	0	22	4	4	4	260	27.9	6.95	12.51	5.00823e+06
Q9BTC0	Death-inducer obliterator 1 OS=Homo sapiens OX=9606 GN=DIDO1 PE=1 SV=5	0	2	3	4	3	2240	243.7	7.88	12.5	28988274
Q5STU3	RNA helicase OS=Homo sapiens OX=9606 GN=DDX39B PE=1 SV=2	0	12	4	4	2	425	48.8	7.08	12.49	1.28731e+07
P01023	Alpha-2-macroglobulin OS=Homo sapiens OX=9606 GN=A2M PE=1 SV=3	0	3	4	4	4	1474	163.2	6.46	11.71	11160641
P61978	Heterogeneous nuclear ribonucleoprotein K OS=Homo sapiens OX=9606 GN=HNRNPK PE=1 SV=1	0	7	3	4	3	463	50.9	5.54	11.51	1.91584e+07
O75362	Zinc finger protein 217 OS=Homo sapiens OX=9606 GN=ZNF217 PE=1 SV=1	0	4	3	3	3	1048	115.2	8.48	11.19	8.05029e+06
P14923	Junction plakoglobin OS=Homo sapiens OX=9606 GN=JUP PE=1 SV=3	0	9	3	3	3	745	81.7	6.14	10.95	4.16488e+06
A0A0S2Z4G6	Tropomyosin 1 (Alpha), isoform CRA_o (Fragment) OS=Homo sapiens OX=9606 GN=TPM1 PE=1 SV=1	0	16	3	3	2	284	32.7	4.74	10.56	2.1415e+07
P56270	Myc-associated zinc finger protein OS=Homo sapiens OX=9606 GN=MAZ PE=1 SV=1	0	8	3	4	1	477	48.6	8.95	10.34	6.56616e+06
O00148	ATP-dependent RNA helicase DDX39A OS=Homo sapiens OX=9606 GN=DDX39A PE=1 SV=2	0	10	3	3	1	427	49.1	5.68	9.29	400113
P61964	WD repeat-containing protein 5 OS=Homo sapiens OX=9606 GN=WDR5 PE=1 SV=1	0	12	2	3	2	334	36.6	8.27	9.1	8936670
P05204	Non-histone chromosomal protein HMG-17 OS=Homo sapiens OX=9606 GN=HMGN2 PE=1 SV=3	0	17	1	3	1	90	9.4	9.99	9.09	2.43085e+07
P08047	Transcription factor Sp1 OS=Homo sapiens OX=9606 GN=SP1 PE=1 SV=3	0	3	2	4	2	785	80.6	7.34	8.91	2.22219e+07
Q5VV50	Zinc finger protein 691 OS=Homo sapiens OX=9606 GN=ZNF691 PE=1 SV=1	0	8	2	3	2	306	34.6	8.29	8.8	9.98012e+06
P27816	Microtubule-associated protein 4 OS=Homo sapiens OX=9606 GN=MAP4 PE=1 SV=3	0	4	3	3	3	1152	120.9	5.43	8.52	8.0412e+06
P08246	Neutrophil elastase OS=Homo sapiens OX=9606 GN=ELANE PE=1 SV=1	0	7	2	3	2	267	28.5	9.35	8.4	44793801
A0A7I2V2S0	Probable ATP-dependent RNA helicase DDX5 OS=Homo sapiens OX=9606 GN=DDX5 PE=4 SV=1	0	8	4	4	4	416	47.2	8.47	8.03	1.13276e+07
Q86YP4	Transcriptional repressor p66-alpha OS=Homo sapiens OX=9606 GN=GATAD2A PE=1 SV=1	0	3	2	3	2	633	68	9.94	7.85	1.10615e+07
Q02880	DNA topoisomerase 2-beta OS=Homo sapiens OX=9606 GN=TOP2B PE=1 SV=3	0	2	2	2	2	1626	183.2	8	7.84	3.13275e+06
P25490	Transcriptional repressor protein YY1 OS=Homo sapiens OX=9606 GN=YY1 PE=1 SV=2	0	9	2	3	2	414	44.7	6.25	7.72	1.02897e+07
Q6UXN9	WD repeat-containing protein 82 OS=Homo sapiens OX=9606 GN=WDR82 PE=1 SV=1	0	7	2	2	2	313	35.1	7.69	7.5	3.78826e+06
A0A075B784	Ubiquitin carboxyl-terminal hydrolase OS=Homo sapiens OX=9606 GN=USP36 PE=1 SV=1	0	3	2	2	2	961	104.3	9.76	7.37	5.9853e+06
A0A087X0Q6	Sp8 transcription factor, isoform CRA_d OS=Homo sapiens OX=9606 GN=SP8 PE=1 SV=1	0	6	3	3	3	466	47	8.82	7.18	1.55707e+07
I3L4Y2	Myc-associated zinc finger protein (Fragment) OS=Homo sapiens OX=9606 GN=MAZ PE=1 SV=8	0	36	2	3	1	78	8.5	8.66	7.15	1.49673e+06
A2A3R5	40S ribosomal protein S6 OS=Homo sapiens OX=9606 GN=RPS6 PE=1 SV=1	0	15	2	2	2	218	25	11.14	7.14	2.45694e+06
A0A087WWX5	Krueppel-like factor 16 OS=Homo sapiens OX=9606 GN=KLF16 PE=1 SV=1	0	10	1	2	1	115	12.2	10.15	7.07	18990614
Q96KM6	Zinc finger protein 512B OS=Homo sapiens OX=9606 GN=ZNF512B PE=1 SV=1	0	3	2	2	2	892	97.2	9.83	7.05	2.58513e+06
A0A3B3IU89	Coatomer subunit alpha (Fragment) OS=Homo sapiens OX=9606 GN=COPA PE=1 SV=1	0	4	2	2	2	682	77.1	8.05	6.92	5.0832e+06
Q13835	Plakophilin-1 OS=Homo sapiens OX=9606 GN=PKP1 PE=1 SV=2	0	3	2	2	2	747	82.8	9.13	6.9	6882584
F5H5D3	Tubulin alpha chain OS=Homo sapiens OX=9606 GN=TUBA1C PE=1 SV=1	0	5	2	2	2	519	57.7	5.07	6.65	4.5801e+06
O94776	Metastasis-associated protein MTA2 OS=Homo sapiens OX=9606 GN=MTA2 PE=1 SV=1	0	3	2	3	2	668	75	9.66	6.63	1.02567e+07
Q5D862	Filaggrin-2 OS=Homo sapiens OX=9606 GN=FLG2 PE=1 SV=1	0	1	2	2	2	2391	247.9	8.31	6.18	7768222
P01876	Immunoglobulin heavy constant alpha 1 OS=Homo sapiens OX=9606 GN=IGHA1 PE=1 SV=2	0	8	3	3	3	353	37.6	6.51	6.06	29645102
Q13151	Heterogeneous nuclear ribonucleoprotein A0 OS=Homo sapiens OX=9606 GN=HNRNPA0 PE=1 SV=1	0	10	2	2	2	305	30.8	9.29	6.04	4.43148e+06
O75152	Zinc finger CCCH domain-containing protein 11A OS=Homo sapiens OX=9606 GN=ZC3H11A PE=1 SV=3	0	3	2	2	2	810	89.1	8.37	5.83	2616599
P37108	Signal recognition particle 14 kDa protein OS=Homo sapiens OX=9606 GN=SRP14 PE=1 SV=2	0	17	2	2	2	136	14.6	10.04	5.79	7910449
C9JU34	Ras-responsive element-binding protein 1 (Fragment) OS=Homo sapiens OX=9606 GN=RREB1 PE=1 SV=1	0	3	2	2	2	778	85.4	8.66	5.64	4869937
P01871	Immunoglobulin heavy constant mu OS=Homo sapiens OX=9606 GN=IGHM PE=1 SV=4	0	4	2	2	2	453	49.4	6.77	5.49	4.10055e+07
P15924	Desmoplakin OS=Homo sapiens OX=9606 GN=DSP PE=1 SV=3	0	1	4	4	4	2871	331.6	6.81	5.34	8.35398e+06
Q02413	Desmoglein-1 OS=Homo sapiens OX=9606 GN=DSG1 PE=1 SV=2	0	2	1	1	1	1049	113.7	5.03	5.1	2853959
Q96FJ2	Dynein light chain 2, cytoplasmic OS=Homo sapiens OX=9606 GN=DYNLL2 PE=1 SV=1	0	12	1	2	1	89	10.3	7.37	5.08	9.22981e+06
U3KPZ7	Uncharacterized protein OS=Homo sapiens OX=9606 PE=1 SV=1	0	2	2	2	2	1027	114.5	9.45	4.89	8.15342e+06
P62701	40S ribosomal protein S4, X isoform OS=Homo sapiens OX=9606 GN=RPS4X PE=1 SV=2	0	6	2	2	2	263	29.6	10.15	4.75	5994847
E9PKE3	Heat shock cognate 71 kDa protein OS=Homo sapiens OX=9606 GN=HSPA8 PE=1 SV=1	0	3	2	2	2	627	68.8	5.52	4.73	1.33818e+07
Q9NWH9	SAFB-like transcription modulator OS=Homo sapiens OX=9606 GN=SLTM PE=1 SV=2	0	2	2	2	2	1034	117.1	7.87	4.6	1.28348e+07
Q69YN4	Protein virilizer homolog OS=Homo sapiens OX=9606 GN=VIRMA PE=1 SV=2	0	1	2	2	2	1812	201.9	5.01	4.55	4.82015e+06
P26641	Elongation factor 1-gamma OS=Homo sapiens OX=9606 GN=EEF1G PE=1 SV=3	0	5	2	2	2	437	50.1	6.67	4.5	3.51227e+06
Q7L7L0	Histone H2A type 3 OS=Homo sapiens OX=9606 GN=H2AW PE=1 SV=3	0	22	1	1	1	130	14.1	11.05	4.47	0
P09874	Poly [ADP-ribose] polymerase 1 OS=Homo sapiens OX=9606 GN=PARP1 PE=1 SV=4	0	2	1	1	1	1014	113	8.88	4.4	4.9273e+06
P08311	Cathepsin G OS=Homo sapiens OX=9606 GN=CTSG PE=1 SV=2	0	9	3	3	3	255	28.8	11.19	4.22	9656117
A0A087WZ13	Ribonucleoprotein PTB-binding 1 OS=Homo sapiens OX=9606 GN=RAVER1 PE=1 SV=1	0	2	1	1	1	739	77.8	8.84	4.1	0
H0Y7L6	Transcription factor Sp3 (Fragment) OS=Homo sapiens OX=9606 GN=SP3 PE=1 SV=1	0	2	1	1	1	738	77.9	5.55	3.98	1.3022e+06
B7Z6Z4	Myosin light polypeptide 6 OS=Homo sapiens OX=9606 GN=MYL6 PE=1 SV=1	0	7	1	1	1	238	26.7	5.08	3.79	2.81072e+06
B4DY08	Heterogeneous nuclear ribonucleoproteins C1/C2 OS=Homo sapiens OX=9606 GN=HNRNPC PE=1 SV=1	0	4	1	1	1	288	32	8.72	3.76	5934070
Q16629	Serine/arginine-rich splicing factor 7 OS=Homo sapiens OX=9606 GN=SRSF7 PE=1 SV=1	0	7	1	1	1	238	27.4	11.82	3.7	1.63197e+06
P49790	Nuclear pore complex protein Nup153 OS=Homo sapiens OX=9606 GN=NUP153 PE=1 SV=2	0	1	1	1	1	1475	153.8	8.73	3.69	0
M0R0R2	40S ribosomal protein S5 OS=Homo sapiens OX=9606 GN=RPS5 PE=1 SV=1	0	7	1	1	1	225	25.3	9.76	3.62	2.73175e+06
P35030	Trypsin-3 OS=Homo sapiens OX=9606 GN=PRSS3 PE=1 SV=2	0	4	1	1	1	304	32.5	7.49	3.61	11416564
Q9H9L4	KAT8 regulatory NSL complex subunit 2 OS=Homo sapiens OX=9606 GN=KANSL2 PE=1 SV=3	0	3	1	1	1	492	55	6.62	3.6	0
H0Y449	Y-box-binding protein 1 (Fragment) OS=Homo sapiens OX=9606 GN=YBX1 PE=1 SV=1	0	5	1	1	1	374	42	10.43	3.57	1818347
A0A1W2PPV8	KAT8 regulatory NSL complex subunit 1 (Fragment) OS=Homo sapiens OX=9606 GN=KANSL1 PE=1 SV=1	0	1	1	1	1	897	98	8.82	3.55	3.01008e+06
Q96JM3	Chromosome alignment-maintaining phosphoprotein 1 OS=Homo sapiens OX=9606 GN=CHAMP1 PE=1 SV=2	0	1	1	1	1	812	89	8.44	3.51	4.27573e+06
E9PB61	THO complex subunit 4 OS=Homo sapiens OX=9606 GN=ALYREF PE=1 SV=1	0	4	1	1	1	264	27.5	11.05	3.47	34043956
A0A087WW87	Immunoglobulin kappa variable 2-40 OS=Homo sapiens OX=9606 GN=IGKV2-40 PE=3 SV=2	0	11	1	1	1	121	13.3	4.61	3.47	18295780
Q9UKT9	Zinc finger protein Aiolos OS=Homo sapiens OX=9606 GN=IKZF3 PE=1 SV=2	0	4	1	1	1	509	58	6.55	3.45	5440852
A0A7I2V2F0	Heterogeneous nuclear ribonucleoprotein Q OS=Homo sapiens OX=9606 GN=SYNCRIP PE=4 SV=1	0	18	1	1	1	67	7.4	9.5	3.43	6538114
P17028	Zinc finger protein 24 OS=Homo sapiens OX=9606 GN=ZNF24 PE=1 SV=4	0	4	1	1	1	368	42.1	6.21	3.41	0
Q15424	Scaffold attachment factor B1 OS=Homo sapiens OX=9606 GN=SAFB PE=1 SV=4	0	1	1	1	1	915	102.6	5.47	3.39	5335104
Q96PK6	RNA-binding protein 14 OS=Homo sapiens OX=9606 GN=RBM14 PE=1 SV=2	0	2	1	1	1	669	69.4	9.67	3.35	7953131
H0YJW3	Alpha-actinin-1 (Fragment) OS=Homo sapiens OX=9606 GN=ACTN1 PE=1 SV=1	0	5	1	1	1	251	28.9	5.06	3.3	2497207
P84103	Serine/arginine-rich splicing factor 3 OS=Homo sapiens OX=9606 GN=SRSF3 PE=1 SV=1	0	7	1	1	1	164	19.3	11.65	3.29	1.46195e+06
Q8N0Y2	Zinc finger protein 444 OS=Homo sapiens OX=9606 GN=ZNF444 PE=1 SV=1	0	3	1	1	1	327	35.2	8.56	3.28	2.65753e+06
E7ETR0	RuvB-like helicase OS=Homo sapiens OX=9606 GN=RUVBL1 PE=1 SV=1	0	3	1	1	1	315	34.8	5.76	3.19	0
E9PC66	Zinc finger protein with KRAB and SCAN domains 1 OS=Homo sapiens OX=9606 GN=ZKSCAN1 PE=1 SV=1	0	2	1	1	1	527	59.6	7.87	3.16	0
Q71UI9	Histone H2A.V OS=Homo sapiens OX=9606 GN=H2AZ2 PE=1 SV=3	0	11	1	1	1	128	13.5	10.58	3.13	3.64627e+06
P80748	Immunoglobulin lambda variable 3-21 OS=Homo sapiens OX=9606 GN=IGLV3-21 PE=1 SV=2	0	14	1	1	1	117	12.4	5.29	3.12	8.01423e+06
P01763	Immunoglobulin heavy variable 3-48 OS=Homo sapiens OX=9606 GN=IGHV3-48 PE=1 SV=2	0	9	1	1	1	117	12.8	5.36	3.05	25234712
Q9ULW0	Targeting protein for Xklp2 OS=Homo sapiens OX=9606 GN=TPX2 PE=1 SV=2	0	2	1	1	1	747	85.6	9.23	3.05	1.72924e+06
G5E9X2	Zinc finger protein 148 OS=Homo sapiens OX=9606 GN=ZNF148 PE=1 SV=1	0	6	1	1	1	144	15.9	6.67	2.99	3.59353e+06
P08670	Vimentin OS=Homo sapiens OX=9606 GN=VIM PE=1 SV=4	0	3	1	1	1	466	53.6	5.12	2.99	3.0845e+06
Q92637	High affinity immunoglobulin gamma Fc receptor IB OS=Homo sapiens OX=9606 GN=FCGR1B PE=2 SV=1	0.001	4	1	1	1	280	32.2	8.68	2.91	1512156
Q96C00	Zinc finger and BTB domain-containing protein 9 OS=Homo sapiens OX=9606 GN=ZBTB9 PE=1 SV=1	0	2	1	1	1	473	50.6	6.76	2.87	0
A0A024RA28	Heterogeneous nuclear ribonucleoprotein A2/B1, isoform CRA_d OS=Homo sapiens OX=9606 GN=HNRNPA2B1 PE=4 SV=1	0	5	1	1	1	301	31.1	9.14	2.85	5717778
P36578	60S ribosomal protein L4 OS=Homo sapiens OX=9606 GN=RPL4 PE=1 SV=5	0	2	1	1	1	427	47.7	11.06	2.81	2.64838e+06
Q8IWI9	MAX gene-associated protein OS=Homo sapiens OX=9606 GN=MGA PE=1 SV=4	0	1	1	1	1	3065	336	6.9	2.77	1.09753e+06
P01619	Immunoglobulin kappa variable 3-20 OS=Homo sapiens OX=9606 GN=IGKV3-20 PE=1 SV=2	0	8	1	1	1	116	12.5	4.96	2.71	10944564
P01624	Immunoglobulin kappa variable 3-15 OS=Homo sapiens OX=9606 GN=IGKV3-15 PE=1 SV=2	0	8	1	1	1	115	12.5	5.19	2.68	10161175
P50914	60S ribosomal protein L14 OS=Homo sapiens OX=9606 GN=RPL14 PE=1 SV=4	0	11	2	2	2	215	23.4	10.93	2.66	1.33205e+06
P01701	Immunoglobulin lambda variable 1-51 OS=Homo sapiens OX=9606 GN=IGLV1-51 PE=1 SV=2	0	14	1	1	1	117	12.2	7.03	2.66	829853
M0R3D6	60S ribosomal protein L18a (Fragment) OS=Homo sapiens OX=9606 GN=RPL18A PE=1 SV=1	0	7	1	1	1	141	16.7	10.77	2.65	2225555
P04075	Fructose-bisphosphate aldolase A OS=Homo sapiens OX=9606 GN=ALDOA PE=1 SV=2	0	2	1	1	1	364	39.4	8.09	2.65	643211
Q9C099	Leucine-rich repeat and coiled-coil domain-containing protein 1 OS=Homo sapiens OX=9606 GN=LRRCC1 PE=1 SV=2	0	1	1	1	1	1032	119.5	5.88	2.58	2.4384e+06
E5RFF3	Zinc finger transcription factor Trps1 OS=Homo sapiens OX=9606 GN=TRPS1 PE=1 SV=1	0	1	1	1	1	1035	114.5	7.2	2.49	1.38976e+06
H0YLE8	Ras GTPase-activating-like protein IQGAP1 OS=Homo sapiens OX=9606 GN=IQGAP1 PE=1 SV=1	0	1	1	1	1	1085	124.7	8.76	2.49	0
Q8N684	Cleavage and polyadenylation specificity factor subunit 7 OS=Homo sapiens OX=9606 GN=CPSF7 PE=1 SV=1	0	3	1	1	1	471	52	8	2.46	0
Q13129	Zinc finger protein Rlf OS=Homo sapiens OX=9606 GN=RLF PE=1 SV=2	0.011	1	1	1	1	1914	217.8	6.77	2.44	1611943
Q99459	Cell division cycle 5-like protein OS=Homo sapiens OX=9606 GN=CDC5L PE=1 SV=2	0.001	1	1	1	1	802	92.2	8.18	2.42	5.22141e+06
P06331	Immunoglobulin heavy variable 4-34 OS=Homo sapiens OX=9606 GN=IGHV4-34 PE=1 SV=2	0	7	1	1	1	123	13.8	9.33	2.42	1.64777e+06
A0A0A0MRZ8	Immunoglobulin kappa variable 3D-11 OS=Homo sapiens OX=9606 GN=IGKV3D-11 PE=3 SV=6	0	8	1	1	1	115	12.6	5.29	2.4	4.06926e+06
O14979	Heterogeneous nuclear ribonucleoprotein D-like OS=Homo sapiens OX=9606 GN=HNRNPDL PE=1 SV=3	0	2	1	1	1	420	46.4	9.57	2.35	2608735
A0A494C0N4	Tetratricopeptide repeat protein 21B OS=Homo sapiens OX=9606 GN=TTC21B PE=1 SV=1	0.001	1	1	1	1	1274	145.9	6.61	2.34	5.80342e+06
Q9UNA0	A disintegrin and metalloproteinase with thrombospondin motifs 5 OS=Homo sapiens OX=9606 GN=ADAMTS5 PE=1 SV=2	0.001	1	1	1	1	930	101.7	8.85	2.29	37975960
Q96P63	Serpin B12 OS=Homo sapiens OX=9606 GN=SERPINB12 PE=1 SV=1	0	3	1	1	1	405	46.2	5.53	2.27	2.98492e+06
Q96EK4	THAP domain-containing protein 11 OS=Homo sapiens OX=9606 GN=THAP11 PE=1 SV=2	0	4	2	2	2	314	34.4	8.98	2.26	8.01004e+06
A0A087WY61	Nuclear mitotic apparatus protein 1 OS=Homo sapiens OX=9606 GN=NUMA1 PE=1 SV=1	0.001	0	1	1	1	2099	236	5.92	2.26	0
H7C123	60S ribosomal protein L10 (Fragment) OS=Homo sapiens OX=9606 GN=RPL10 PE=1 SV=1	0	23	3	3	3	91	10	11.81	2.25	6.65796e+06
P17096	High mobility group protein HMG-I/HMG-Y OS=Homo sapiens OX=9606 GN=HMGA1 PE=1 SV=3	0	15	1	1	1	107	11.7	10.32	2.2	2.78709e+06
F8VVM2	Phosphate carrier protein, mitochondrial OS=Homo sapiens OX=9606 GN=SLC25A3 PE=1 SV=1	0.001	4	1	1	1	324	36.1	9.26	2.18	0
Q9BXS6	Nucleolar and spindle-associated protein 1 OS=Homo sapiens OX=9606 GN=NUSAP1 PE=1 SV=1	0	2	1	1	1	441	49.4	9.91	2.14	6626836
P17858	ATP-dependent 6-phosphofructokinase, liver type OS=Homo sapiens OX=9606 GN=PFKL PE=1 SV=6	0	1	1	1	1	780	85	7.5	2.14	1.88489e+06
Q14202	Zinc finger MYM-type protein 3 OS=Homo sapiens OX=9606 GN=ZMYM3 PE=1 SV=2	0	1	1	1	1	1370	152.3	6.35	2.14	0
Q9UEG4	Zinc finger protein 629 OS=Homo sapiens OX=9606 GN=ZNF629 PE=1 SV=2	0	1	1	1	1	869	96.6	7.93	2.12	0
P12236	ADP/ATP translocase 3 OS=Homo sapiens OX=9606 GN=SLC25A6 PE=1 SV=4	0	3	1	1	1	298	32.8	9.74	2.11	3.67862e+06
P23490	Loricrin OS=Homo sapiens OX=9606 GN=LORICRIN PE=1 SV=2	0.001	4	1	1	1	312	25.7	8.09	2.09	1740102
H3BTR0	ZFP91-CNTF readthrough (NMD candidate) (Fragment) OS=Homo sapiens OX=9606 GN=ZFP91-CNTF PE=4 SV=1	0	3	1	1	1	354	40.6	7.21	1.98	4.23313e+06
P62277	40S ribosomal protein S13 OS=Homo sapiens OX=9606 GN=RPS13 PE=1 SV=2	0	5	1	1	1	151	17.2	10.54	1.98	1.6839e+06
Q5T0B9	Zinc finger protein 362 OS=Homo sapiens OX=9606 GN=ZNF362 PE=1 SV=1	0	5	2	2	2	420	45.8	9.64	1.98	0
Q8NDT2	Putative RNA-binding protein 15B OS=Homo sapiens OX=9606 GN=RBM15B PE=1 SV=3	0.001	1	1	1	1	890	97.1	9.85	1.95	1.57993e+06
P84243	Histone H3.3 OS=Homo sapiens OX=9606 GN=H3-3A PE=1 SV=2	0.001	5	1	1	1	136	15.3	11.27	1.92	1.67069e+06
Q6DD87	Zinc finger protein 787 OS=Homo sapiens OX=9606 GN=ZNF787 PE=1 SV=4	0.001	3	1	1	1	382	40.4	7.96	1.9	1.70003e+06
A0A075B6I0	Immunoglobulin lambda variable 8-61 OS=Homo sapiens OX=9606 GN=IGLV8-61 PE=3 SV=7	0	7	1	1	1	122	12.8	4.55	1.78	1.27418e+06
Q13263	Transcription intermediary factor 1-beta OS=Homo sapiens OX=9606 GN=TRIM28 PE=1 SV=5	0	1	1	1	1	835	88.5	5.77	1.75	3.5655e+06
E9PQD7	40S ribosomal protein S2 OS=Homo sapiens OX=9606 GN=RPS2 PE=1 SV=1	0.001	3	1	1	1	235	25.2	10.24	1.67	2.72664e+06
H0Y5F2	Uncharacterized protein C1orf167 (Fragment) OS=Homo sapiens OX=9606 GN=C1orf167 PE=1 SV=1	0	1	1	1	1	616	68.4	11.33	1.66	6018286
Q6VVX0	Vitamin D 25-hydroxylase OS=Homo sapiens OX=9606 GN=CYP2R1 PE=1 SV=1	0.013	1	1	1	1	501	57.3	7.61	0	65626300
H0Y8X0	Protein DEK OS=Homo sapiens OX=9606 GN=DEK PE=1 SV=2	0	5	1	1	1	285	32.7	6.81	0	2.87882e+06
H0Y9W0	RING finger protein 44 (Fragment) OS=Homo sapiens OX=9606 GN=RNF44 PE=1 SV=1	0.001	5	1	1	1	226	25.5	6.86	0	1.17099e+06
Q8N1G0	Zinc finger protein 687 OS=Homo sapiens OX=9606 GN=ZNF687 PE=1 SV=1	0.001	1	1	1	1	1237	129.4	8.19	0	1.09517e+06
E9PR05	Histone-lysine N-methyltransferase 2A (Fragment) OS=Homo sapiens OX=9606 GN=KMT2A PE=1 SV=2	0	1	1	1	1	1439	155.4	10.36	0	420030

## Sheet: IgG-1
Accession	Description	Exp. q-value: Combined	Coverage [%]	# Peptides	# PSMs	# Unique Peptides	# AAs	MW [kDa]	calc. pI	Score	Abundance
Q00839	Heterogeneous nuclear ribonucleoprotein U OS=Homo sapiens OX=9606 GN=HNRNPU PE=1 SV=6	0	19	20	30	20	825	90.5	6	112.12	4.43149e+08
P01857	Immunoglobulin heavy constant gamma 1 OS=Homo sapiens OX=9606 GN=IGHG1 PE=1 SV=1	0	41	9	12	5	330	36.1	8.19	43.47	4.81572e+08
P01834	Immunoglobulin kappa constant OS=Homo sapiens OX=9606 GN=IGKC PE=1 SV=2	0	88	7	10	7	107	11.8	6.52	41.03	4.68439e+08
A0A286YEY4	Immunoglobulin heavy constant gamma 2 (Fragment) OS=Homo sapiens OX=9606 GN=IGHG2 PE=1 SV=1	0	22	7	10	2	395	43.8	6.52	32.57	2.28021e+08
A0A087WVQ9	Elongation factor 1-alpha 1 OS=Homo sapiens OX=9606 GN=EEF1A1 PE=1 SV=2	0	18	6	8	6	459	49.8	9.09	29.22	2.15522e+07
P23246	Splicing factor, proline- and glutamine-rich OS=Homo sapiens OX=9606 GN=SFPQ PE=1 SV=2	0	14	7	8	7	707	76.1	9.44	28.94	1.92933e+08
P01024	Complement C3 OS=Homo sapiens OX=9606 GN=C3 PE=1 SV=2	0	7	10	10	10	1663	187	6.4	28.08	48715021
Q86YZ3	Hornerin OS=Homo sapiens OX=9606 GN=HRNR PE=1 SV=2	0	9	5	8	5	2850	282.2	10.04	27.41	2.01034e+07
A0A4W9A917	Immunoglobulin heavy constant gamma 3 (Fragment) OS=Homo sapiens OX=9606 GN=IGHG3 PE=1 SV=1	0	22	6	8	2	377	41.3	7.9	22.88	22502991
P02768	Albumin OS=Homo sapiens OX=9606 GN=ALB PE=1 SV=2	0	11	6	7	6	609	69.3	6.28	21.67	1.00161e+08
A0A286YFJ8	Immunoglobulin heavy constant gamma 4 (Fragment) OS=Homo sapiens OX=9606 GN=IGHG4 PE=1 SV=1	0	15	4	6	2	396	43.8	6.24	21.31	0
P10412	Histone H1.4 OS=Homo sapiens OX=9606 GN=H1-4 PE=1 SV=2	0	25	5	7	5	219	21.9	11.03	20.33	37481014
Q5QPL9	RNA-binding protein Raly (Fragment) OS=Homo sapiens OX=9606 GN=RALY PE=1 SV=1	0	32	6	6	6	237	24.7	10.49	19.09	5.06001e+07
A0A7I2V535	Non-POU domain-containing octamer-binding protein OS=Homo sapiens OX=9606 GN=NONO PE=4 SV=1	0	8	5	7	5	501	57.6	9.33	17.71	1.18986e+08
P51610	Host cell factor 1 OS=Homo sapiens OX=9606 GN=HCFC1 PE=1 SV=2	0	3	6	6	6	2035	208.6	7.46	17.65	1.28593e+07
P28799	Progranulin OS=Homo sapiens OX=9606 GN=GRN PE=1 SV=2	0	8	3	4	3	593	63.5	6.83	17.43	9.16561e+06
P0DOY2	Immunoglobulin lambda constant 2 OS=Homo sapiens OX=9606 GN=IGLC2 PE=1 SV=1	0	38	3	5	3	106	11.3	7.24	16.89	94555227
H3BT71	RNA-binding motif protein, X chromosome OS=Homo sapiens OX=9606 GN=RBMX PE=1 SV=1	0	5	2	5	2	296	32.2	9.91	16.79	2.36062e+07
H0YJA2	Zinc finger CCCH domain-containing protein 14 (Fragment) OS=Homo sapiens OX=9606 GN=ZC3H14 PE=1 SV=1	0	10	4	5	4	651	73.3	7.43	16.63	1.89915e+07
P61978	Heterogeneous nuclear ribonucleoprotein K OS=Homo sapiens OX=9606 GN=HNRNPK PE=1 SV=1	0	7	3	4	3	463	50.9	5.54	12.95	8.2014e+06
P16401	Histone H1.5 OS=Homo sapiens OX=9606 GN=H1-5 PE=1 SV=3	0	11	3	4	3	226	22.6	10.92	12.09	1.9413e+07
P78347	General transcription factor II-I OS=Homo sapiens OX=9606 GN=GTF2I PE=1 SV=2	0	5	4	4	4	998	112.3	6.39	11.98	1.25874e+07
Q9BXK1	Krueppel-like factor 16 OS=Homo sapiens OX=9606 GN=KLF16 PE=1 SV=1	0	15	3	3	3	252	25.4	9.88	10.29	5.17926e+06
O43813	Glutathione S-transferase LANCL1 OS=Homo sapiens OX=9606 GN=LANCL1 PE=1 SV=1	0	7	2	3	2	399	45.3	7.75	9.4	8.70256e+06
P08311	Cathepsin G OS=Homo sapiens OX=9606 GN=CTSG PE=1 SV=2	0	10	3	3	3	255	28.8	11.19	7.38	3.00943e+06
X6R700	Chromatin target of PRMT1 protein OS=Homo sapiens OX=9606 GN=CHTOP PE=1 SV=1	0	13	2	3	2	223	23.6	12.26	7.37	9.62558e+06
P17096	High mobility group protein HMG-I/HMG-Y OS=Homo sapiens OX=9606 GN=HMGA1 PE=1 SV=3	0	23	2	2	2	107	11.7	10.32	6.99	9.34101e+06
Q9BTC0	Death-inducer obliterator 1 OS=Homo sapiens OX=9606 GN=DIDO1 PE=1 SV=5	0	1	2	2	2	2240	243.7	7.88	6.89	3440871
Q86YP4	Transcriptional repressor p66-alpha OS=Homo sapiens OX=9606 GN=GATAD2A PE=1 SV=1	0	4	2	2	2	633	68	9.94	6.11	4147057
J3QSH4	Vascular endothelial zinc finger 1 OS=Homo sapiens OX=9606 GN=VEZF1 PE=1 SV=1	0	5	2	2	2	512	55.8	9.57	6.11	0
P02765	Alpha-2-HS-glycoprotein OS=Homo sapiens OX=9606 GN=AHSG PE=1 SV=2	0	5	2	2	2	367	39.3	5.72	5.49	22561532
P41218	Myeloid cell nuclear differentiation antigen OS=Homo sapiens OX=9606 GN=MNDA PE=1 SV=1	0	5	2	2	2	407	45.8	9.76	5.37	5.89296e+06
P01876	Immunoglobulin heavy constant alpha 1 OS=Homo sapiens OX=9606 GN=IGHA1 PE=1 SV=2	0	6	2	2	2	353	37.6	6.51	5.24	1.21732e+07
P01871	Immunoglobulin heavy constant mu OS=Homo sapiens OX=9606 GN=IGHM PE=1 SV=4	0	4	2	2	2	453	49.4	6.77	5.06	2.05504e+07
A0A4W8ZXM2	Immunoglobulin heavy variable 3-72 OS=Homo sapiens OX=9606 GN=IGHV3-72 PE=1 SV=1	0	19	1	1	1	101	11.2	7.97	4.97	0
F5GXS0	C4a anaphylatoxin OS=Homo sapiens OX=9606 GN=C4B PE=1 SV=1	0	2	3	3	3	1698	187.6	7.33	4.64	6.82008e+06
E5RI99	60S ribosomal protein L30 (Fragment) OS=Homo sapiens OX=9606 GN=RPL30 PE=1 SV=1	0	17	1	1	1	114	12.6	9.55	4.32	6.32032e+06
P09874	Poly [ADP-ribose] polymerase 1 OS=Homo sapiens OX=9606 GN=PARP1 PE=1 SV=4	0	2	1	1	1	1014	113	8.88	4.31	10516970
Q71UI9	Histone H2A.V OS=Homo sapiens OX=9606 GN=H2AZ2 PE=1 SV=3	0	16	2	2	2	128	13.5	10.58	4.14	19330069
O75362	Zinc finger protein 217 OS=Homo sapiens OX=9606 GN=ZNF217 PE=1 SV=1	0	2	1	1	1	1048	115.2	8.48	3.93	2.02055e+06
A0A087X1W5	Kinesin-like protein KIFC1 (Fragment) OS=Homo sapiens OX=9606 GN=KIFC1 PE=1 SV=1	0	10	1	1	1	154	16.8	10.23	3.83	0
M0R0R2	40S ribosomal protein S5 OS=Homo sapiens OX=9606 GN=RPS5 PE=1 SV=1	0	7	1	1	1	225	25.3	9.76	3.6	941759
H0Y449	Y-box-binding protein 1 (Fragment) OS=Homo sapiens OX=9606 GN=YBX1 PE=1 SV=1	0	5	1	1	1	374	42	10.43	3.5	4.11763e+06
O00267	Transcription elongation factor SPT5 OS=Homo sapiens OX=9606 GN=SUPT5H PE=1 SV=1	0	1	1	1	1	1087	120.9	5.06	3.4	1381748
Q02880	DNA topoisomerase 2-beta OS=Homo sapiens OX=9606 GN=TOP2B PE=1 SV=3	0	1	1	1	1	1626	183.2	8	3.33	3.76984e+06
A0A087WW87	Immunoglobulin kappa variable 2-40 OS=Homo sapiens OX=9606 GN=IGKV2-40 PE=3 SV=2	0	11	1	1	1	121	13.3	4.61	3.22	11605819
F8W6I7	Helix-destabilizing protein OS=Homo sapiens OX=9606 GN=HNRNPA1 PE=1 SV=2	0	4	1	1	1	307	33.1	9.13	3.22	823220
Q9UIG0	Tyrosine-protein kinase BAZ1B OS=Homo sapiens OX=9606 GN=BAZ1B PE=1 SV=2	0	1	1	1	1	1483	170.8	8.48	3.2	0
P05204	Non-histone chromosomal protein HMG-17 OS=Homo sapiens OX=9606 GN=HMGN2 PE=1 SV=3	0	17	1	2	1	90	9.4	9.99	3.18	1.10137e+07
P07305	Histone H1.0 OS=Homo sapiens OX=9606 GN=H1-0 PE=1 SV=3	0	7	1	1	1	194	20.9	10.84	3.13	0
E9PQ61	Zinc finger CCCH domain-containing protein 11A OS=Homo sapiens OX=9606 GN=ZC3H11A PE=1 SV=1	0	2	1	1	1	652	72.5	8.63	3.1	2.81908e+06
Q16778	Histone H2B type 2-E OS=Homo sapiens OX=9606 GN=H2BC21 PE=1 SV=3	0	9	1	1	1	126	13.9	10.32	3.01	2872900
C9JU34	Ras-responsive element-binding protein 1 (Fragment) OS=Homo sapiens OX=9606 GN=RREB1 PE=1 SV=1	0	1	1	1	1	778	85.4	8.66	2.98	4064843
P08246	Neutrophil elastase OS=Homo sapiens OX=9606 GN=ELANE PE=1 SV=1	0	4	1	1	1	267	28.5	9.35	2.97	0
E9PB61	THO complex subunit 4 OS=Homo sapiens OX=9606 GN=ALYREF PE=1 SV=1	0	4	1	1	1	264	27.5	11.05	2.96	20339976
P08047	Transcription factor Sp1 OS=Homo sapiens OX=9606 GN=SP1 PE=1 SV=3	0	1	1	1	1	785	80.6	7.34	2.95	1.80698e+06
P02747	Complement C1q subcomponent subunit C OS=Homo sapiens OX=9606 GN=C1QC PE=1 SV=3	0	5	1	1	1	245	25.8	8.41	2.89	3.3748e+06
P26368	Splicing factor U2AF 65 kDa subunit OS=Homo sapiens OX=9606 GN=U2AF2 PE=1 SV=4	0	2	1	1	1	475	53.5	9.09	2.88	2.48383e+06
Q08554	Desmocollin-1 OS=Homo sapiens OX=9606 GN=DSC1 PE=1 SV=2	0	2	1	1	1	894	99.9	5.43	2.86	635224
P01742	Immunoglobulin heavy variable 1-69 OS=Homo sapiens OX=9606 GN=IGHV1-69 PE=1 SV=2	0	9	1	1	1	117	12.7	9.17	2.82	6.58307e+06
Q96JM3	Chromosome alignment-maintaining phosphoprotein 1 OS=Homo sapiens OX=9606 GN=CHAMP1 PE=1 SV=2	0	1	1	1	1	812	89	8.44	2.79	0
P35030	Trypsin-3 OS=Homo sapiens OX=9606 GN=PRSS3 PE=1 SV=2	0	4	1	1	1	304	32.5	7.49	2.78	26000486
A0A024RA28	Heterogeneous nuclear ribonucleoprotein A2/B1, isoform CRA_d OS=Homo sapiens OX=9606 GN=HNRNPA2B1 PE=4 SV=1	0	4	1	1	1	301	31.1	9.14	2.78	1.64533e+06
Q01081	Splicing factor U2AF 35 kDa subunit OS=Homo sapiens OX=9606 GN=U2AF1 PE=1 SV=3	0	5	1	1	1	240	27.9	8.81	2.65	10321114
P01619	Immunoglobulin kappa variable 3-20 OS=Homo sapiens OX=9606 GN=IGKV3-20 PE=1 SV=2	0	8	1	1	1	116	12.5	4.96	2.65	4.7975e+06
A0A075B7B8	Immunoglobulin heavy variable 3/OR16-12 (non-functional) (Fragment) OS=Homo sapiens OX=9606 GN=IGHV3OR16-12 PE=1 SV=1	0	9	1	1	1	117	12.9	6.51	2.43	9141584
Q96EV2	RNA-binding protein 33 OS=Homo sapiens OX=9606 GN=RBM33 PE=1 SV=3	0.019	1	1	1	1	1170	129.9	6.93	2.42	0
P12236	ADP/ATP translocase 3 OS=Homo sapiens OX=9606 GN=SLC25A6 PE=1 SV=4	0	3	1	1	1	298	32.8	9.74	2.39	0
Q8N0Y2	Zinc finger protein 444 OS=Homo sapiens OX=9606 GN=ZNF444 PE=1 SV=1	0	3	1	1	1	327	35.2	8.56	2.37	0
P37108	Signal recognition particle 14 kDa protein OS=Homo sapiens OX=9606 GN=SRP14 PE=1 SV=2	0	6	1	1	1	136	14.6	10.04	2.36	6336383
P06331	Immunoglobulin heavy variable 4-34 OS=Homo sapiens OX=9606 GN=IGHV4-34 PE=1 SV=2	0	7	1	1	1	123	13.8	9.33	2.36	3.68911e+06
Q9NWH9	SAFB-like transcription modulator OS=Homo sapiens OX=9606 GN=SLTM PE=1 SV=2	0	1	1	1	1	1034	117.1	7.87	2.3	1.42299e+06
E9PKZ0	60S ribosomal protein L8 (Fragment) OS=Homo sapiens OX=9606 GN=RPL8 PE=1 SV=1	0	8	1	1	1	205	22.4	10.76	2.28	0
Q9Y2R4	Probable ATP-dependent RNA helicase DDX52 OS=Homo sapiens OX=9606 GN=DDX52 PE=1 SV=3	0	2	1	1	1	599	67.5	9.67	2.26	0
G5E9R0	Actin, cytoplasmic 1 OS=Homo sapiens OX=9606 GN=ACTB PE=1 SV=1	0	8	1	1	1	125	13.9	5.49	2.21	1.31073e+06
Q5D862	Filaggrin-2 OS=Homo sapiens OX=9606 GN=FLG2 PE=1 SV=1	0	1	1	1	1	2391	247.9	8.31	2.13	3.42069e+06
E9PDP5	Ankyrin repeat and KH domain-containing protein 1 (Fragment) OS=Homo sapiens OX=9606 GN=ANKHD1 PE=1 SV=1	0	0	1	1	1	1565	166.6	5.01	1.92	1.66173e+06
H0Y5F2	Uncharacterized protein C1orf167 (Fragment) OS=Homo sapiens OX=9606 GN=C1orf167 PE=1 SV=1	0	1	1	1	1	616	68.4	11.33	1.73	2.75933e+06
A0A075B711	T cell receptor alpha joining 29 (Fragment) OS=Homo sapiens OX=9606 GN=TRAJ29 PE=4 SV=1	0	40	1	1	1	20	2	11	0	3.50778e+06
H7C123	60S ribosomal protein L10 (Fragment) OS=Homo sapiens OX=9606 GN=RPL10 PE=1 SV=1	0	9	1	1	1	91	10	11.81	0	1.66969e+06
H0Y8X0	Protein DEK OS=Homo sapiens OX=9606 GN=DEK PE=1 SV=2	0	5	1	1	1	285	32.7	6.81	0	1.50245e+06
P61964	WD repeat-containing protein 5 OS=Homo sapiens OX=9606 GN=WDR5 PE=1 SV=1	0	5	1	1	1	334	36.6	8.27	0	657610

## Sheet: IgG-2
Accession	Description	Exp. q-value: Combined	Coverage [%]	# Peptides	# PSMs	# Unique Peptides	# AAs	MW [kDa]	calc. pI	Score	Abundance
Q00839	Heterogeneous nuclear ribonucleoprotein U OS=Homo sapiens OX=9606 GN=HNRNPU PE=1 SV=6	0	22	19	32	19	825	90.5	6	134.48	755548980
P01834	Immunoglobulin kappa constant OS=Homo sapiens OX=9606 GN=IGKC PE=1 SV=2	0	69	6	13	6	107	11.8	6.52	58.71	4.47442e+08
P23246	Splicing factor, proline- and glutamine-rich OS=Homo sapiens OX=9606 GN=SFPQ PE=1 SV=2	0	21	11	16	11	707	76.1	9.44	47.26	1.96109e+08
Q86YZ3	Hornerin OS=Homo sapiens OX=9606 GN=HRNR PE=1 SV=2	0	7	5	8	5	2850	282.2	10.04	33.12	5.13944e+07
P01024	Complement C3 OS=Homo sapiens OX=9606 GN=C3 PE=1 SV=2	0	6	9	10	9	1663	187	6.4	30.13	5.54827e+07
H0YJA2	Zinc finger CCCH domain-containing protein 14 (Fragment) OS=Homo sapiens OX=9606 GN=ZC3H14 PE=1 SV=1	0	10	4	7	4	651	73.3	7.43	29.13	50033591
A0A7I2V535	Non-POU domain-containing octamer-binding protein OS=Homo sapiens OX=9606 GN=NONO PE=4 SV=1	0	17	7	9	7	501	57.6	9.33	28.1	1.14111e+08
Q5QPL9	RNA-binding protein Raly (Fragment) OS=Homo sapiens OX=9606 GN=RALY PE=1 SV=1	0	28	6	7	6	237	24.7	10.49	23.73	63010189
P28799	Progranulin OS=Homo sapiens OX=9606 GN=GRN PE=1 SV=2	0	9	4	6	4	593	63.5	6.83	23.36	2.99107e+07
P63267	Actin, gamma-enteric smooth muscle OS=Homo sapiens OX=9606 GN=ACTG2 PE=1 SV=1	0	16	5	8	5	376	41.9	5.48	21.81	41073302
Q05639	Elongation factor 1-alpha 2 OS=Homo sapiens OX=9606 GN=EEF1A2 PE=1 SV=1	0	9	4	5	4	463	50.4	9.03	16.01	2.66061e+07
P0DOY2	Immunoglobulin lambda constant 2 OS=Homo sapiens OX=9606 GN=IGLC2 PE=1 SV=1	0	38	3	4	1	106	11.3	7.24	15.49	9654052
H3BT71	RNA-binding motif protein, X chromosome OS=Homo sapiens OX=9606 GN=RBMX PE=1 SV=1	0	6	2	4	2	296	32.2	9.91	15.1	36369052
A0A0B4J231	Immunoglobulin lambda-like polypeptide 5 OS=Homo sapiens OX=9606 GN=IGLL5 PE=1 SV=1	0	18	3	4	1	215	23.1	8.84	15.08	68978403
P01857	Immunoglobulin heavy constant gamma 1 OS=Homo sapiens OX=9606 GN=IGHG1 PE=1 SV=1	0	13	3	4	2	330	36.1	8.19	14.96	365982960
P02768	Albumin OS=Homo sapiens OX=9606 GN=ALB PE=1 SV=2	0	8	4	4	4	609	69.3	6.28	14.27	1.26209e+07
A0A286YFJ8	Immunoglobulin heavy constant gamma 4 (Fragment) OS=Homo sapiens OX=9606 GN=IGHG4 PE=1 SV=1	0	14	4	4	1	396	43.8	6.24	14.23	242155264
P01871	Immunoglobulin heavy constant mu OS=Homo sapiens OX=9606 GN=IGHM PE=1 SV=4	0	8	4	4	4	453	49.4	6.77	13.44	1.37487e+07
Q07666	KH domain-containing, RNA-binding, signal transduction-associated protein 1 OS=Homo sapiens OX=9606 GN=KHDRBS1 PE=1 SV=1	0	6	3	4	3	443	48.2	8.66	12.29	50033641
P16402	Histone H1.3 OS=Homo sapiens OX=9606 GN=H1-3 PE=1 SV=2	0	11	2	3	2	221	22.3	11.02	12.06	1.99606e+07
Q9BXK1	Krueppel-like factor 16 OS=Homo sapiens OX=9606 GN=KLF16 PE=1 SV=1	0	15	2	3	2	252	25.4	9.88	11.29	6756488
P51610	Host cell factor 1 OS=Homo sapiens OX=9606 GN=HCFC1 PE=1 SV=2	0	2	4	4	4	2035	208.6	7.46	11.18	1.21432e+07
P78347	General transcription factor II-I OS=Homo sapiens OX=9606 GN=GTF2I PE=1 SV=2	0	2	2	3	2	998	112.3	6.39	10.45	8.17564e+06
X6R700	Chromatin target of PRMT1 protein OS=Homo sapiens OX=9606 GN=CHTOP PE=1 SV=1	0	7	1	2	1	223	23.6	12.26	10.19	7.11593e+06
A0A286YEY4	Immunoglobulin heavy constant gamma 2 (Fragment) OS=Homo sapiens OX=9606 GN=IGHG2 PE=1 SV=1	0	11	3	3	1	395	43.8	6.52	9.71	4.64216e+06
P61978	Heterogeneous nuclear ribonucleoprotein K OS=Homo sapiens OX=9606 GN=HNRNPK PE=1 SV=1	0	5	2	3	2	463	50.9	5.54	9.22	6.15221e+06
P01833	Polymeric immunoglobulin receptor OS=Homo sapiens OX=9606 GN=PIGR PE=1 SV=4	0	4	3	3	3	764	83.2	5.74	8.7	31162477
J3QSH4	Vascular endothelial zinc finger 1 OS=Homo sapiens OX=9606 GN=VEZF1 PE=1 SV=1	0	6	2	2	2	512	55.8	9.57	8.58	0
Q9BTC0	Death-inducer obliterator 1 OS=Homo sapiens OX=9606 GN=DIDO1 PE=1 SV=5	0	1	2	3	2	2240	243.7	7.88	7.93	1.35011e+07
P08246	Neutrophil elastase OS=Homo sapiens OX=9606 GN=ELANE PE=1 SV=1	0	7	2	3	2	267	28.5	9.35	7.88	2.46318e+06
O75362	Zinc finger protein 217 OS=Homo sapiens OX=9606 GN=ZNF217 PE=1 SV=1	0	3	2	2	2	1048	115.2	8.48	7.7	3021194
Q9UIG0	Tyrosine-protein kinase BAZ1B OS=Homo sapiens OX=9606 GN=BAZ1B PE=1 SV=2	0	2	3	3	3	1483	170.8	8.48	7.66	1.90808e+07
Q9UQR1	Zinc finger protein 148 OS=Homo sapiens OX=9606 GN=ZNF148 PE=1 SV=2	0	3	2	2	2	794	88.9	6.48	6.95	3824990
Q16778	Histone H2B type 2-E OS=Homo sapiens OX=9606 GN=H2BC21 PE=1 SV=3	0	24	3	3	1	126	13.9	10.32	6.45	1.01447e+07
O43813	Glutathione S-transferase LANCL1 OS=Homo sapiens OX=9606 GN=LANCL1 PE=1 SV=1	0	9	2	2	2	399	45.3	7.75	6.39	9.53344e+06
Q5QNW6	Histone H2B type 2-F OS=Homo sapiens OX=9606 GN=H2BC18 PE=1 SV=3	0	24	3	3	1	126	13.9	10.32	6.16	4.97743e+06
P16401	Histone H1.5 OS=Homo sapiens OX=9606 GN=H1-5 PE=1 SV=3	0	11	2	2	2	226	22.6	10.92	5.51	6079320
B7Z5N5	Mothers against decapentaplegic homolog OS=Homo sapiens OX=9606 GN=SMAD2 PE=1 SV=1	0	8	1	1	1	431	48.6	7.05	5.3	106750
Q8NAF0	Zinc finger protein 579 OS=Homo sapiens OX=9606 GN=ZNF579 PE=1 SV=2	0	3	1	1	1	562	60.5	8.69	5.13	1.48171e+06
P01876	Immunoglobulin heavy constant alpha 1 OS=Homo sapiens OX=9606 GN=IGHA1 PE=1 SV=2	0	6	2	2	2	353	37.6	6.51	4.79	1.48419e+07
P01619	Immunoglobulin kappa variable 3-20 OS=Homo sapiens OX=9606 GN=IGKV3-20 PE=1 SV=2	0	14	2	2	2	116	12.5	4.96	4.52	1.67022e+07
P56270	Myc-associated zinc finger protein OS=Homo sapiens OX=9606 GN=MAZ PE=1 SV=1	0	6	2	2	2	477	48.6	8.95	4.02	5.67946e+06
B4DY08	Heterogeneous nuclear ribonucleoproteins C1/C2 OS=Homo sapiens OX=9606 GN=HNRNPC PE=1 SV=1	0	4	1	1	1	288	32	8.72	4.02	5.33587e+06
O00267	Transcription elongation factor SPT5 OS=Homo sapiens OX=9606 GN=SUPT5H PE=1 SV=1	0	1	1	1	1	1087	120.9	5.06	3.99	821056
P02671	Fibrinogen alpha chain OS=Homo sapiens OX=9606 GN=FGA PE=1 SV=2	0	3	1	1	1	866	94.9	6.01	3.94	2.14495e+06
A0A087WW87	Immunoglobulin kappa variable 2-40 OS=Homo sapiens OX=9606 GN=IGKV2-40 PE=3 SV=2	0	11	1	1	1	121	13.3	4.61	3.55	20564390
Q15424	Scaffold attachment factor B1 OS=Homo sapiens OX=9606 GN=SAFB PE=1 SV=4	0	1	1	1	1	915	102.6	5.47	3.51	2.94537e+06
A0A3B3IU89	Coatomer subunit alpha (Fragment) OS=Homo sapiens OX=9606 GN=COPA PE=1 SV=1	0	2	1	1	1	682	77.1	8.05	3.51	2.44261e+06
P80748	Immunoglobulin lambda variable 3-21 OS=Homo sapiens OX=9606 GN=IGLV3-21 PE=1 SV=2	0	14	1	1	1	117	12.4	5.29	3.48	5260427
P35030	Trypsin-3 OS=Homo sapiens OX=9606 GN=PRSS3 PE=1 SV=2	0	4	1	1	1	304	32.5	7.49	3.44	39415684
Q6UXN9	WD repeat-containing protein 82 OS=Homo sapiens OX=9606 GN=WDR82 PE=1 SV=1	0	4	1	1	1	313	35.1	7.69	3.41	4.03973e+06
Q96PK6	RNA-binding protein 14 OS=Homo sapiens OX=9606 GN=RBM14 PE=1 SV=2	0	2	1	1	1	669	69.4	9.67	3.4	4844157
Q6ZVX7	F-box only protein 50 OS=Homo sapiens OX=9606 GN=NCCRP1 PE=1 SV=1	0	4	1	1	1	275	30.8	6.62	3.36	1.4327e+06
P01763	Immunoglobulin heavy variable 3-48 OS=Homo sapiens OX=9606 GN=IGHV3-48 PE=1 SV=2	0	9	1	1	1	117	12.8	5.36	3.19	10172364
P01700	Immunoglobulin lambda variable 1-47 OS=Homo sapiens OX=9606 GN=IGLV1-47 PE=1 SV=2	0	11	1	1	1	117	12.3	5.91	3.07	7106592
P01742	Immunoglobulin heavy variable 1-69 OS=Homo sapiens OX=9606 GN=IGHV1-69 PE=1 SV=2	0	9	1	1	1	117	12.7	9.17	2.97	3.53792e+06
Q6UWP8	Suprabasin OS=Homo sapiens OX=9606 GN=SBSN PE=1 SV=2	0	9	1	1	1	590	60.5	7.01	2.91	0
Q96JM3	Chromosome alignment-maintaining phosphoprotein 1 OS=Homo sapiens OX=9606 GN=CHAMP1 PE=1 SV=2	0	1	1	1	1	812	89	8.44	2.79	1.6472e+06
P01624	Immunoglobulin kappa variable 3-15 OS=Homo sapiens OX=9606 GN=IGKV3-15 PE=1 SV=2	0	8	1	1	1	115	12.5	5.19	2.78	4.72129e+06
P07305	Histone H1.0 OS=Homo sapiens OX=9606 GN=H1-0 PE=1 SV=3	0	7	1	1	1	194	20.9	10.84	2.72	2245863
A0A0G2JLI4	Probable ATP-dependent RNA helicase DDX5 OS=Homo sapiens OX=9606 GN=DDX5 PE=4 SV=2	0	2	1	1	1	509	57.1	8.24	2.66	0
H0Y763	Vasoactive intestinal peptide (Fragment) OS=Homo sapiens OX=9606 GN=VIP PE=1 SV=1	0	8	1	1	1	119	13.5	6.58	2.51	18884804
Q86YP4	Transcriptional repressor p66-alpha OS=Homo sapiens OX=9606 GN=GATAD2A PE=1 SV=1	0	2	1	1	1	633	68	9.94	2.3	5076851
H7C123	60S ribosomal protein L10 (Fragment) OS=Homo sapiens OX=9606 GN=RPL10 PE=1 SV=1	0	9	1	1	1	91	10	11.81	2.27	1683428
A0A087X0Q6	Sp8 transcription factor, isoform CRA_d OS=Homo sapiens OX=9606 GN=SP8 PE=1 SV=1	0	2	1	1	1	466	47	8.82	2.26	5300682
Q5VV50	Zinc finger protein 691 OS=Homo sapiens OX=9606 GN=ZNF691 PE=1 SV=1	0	4	1	1	1	306	34.6	8.29	2.26	0
P08047	Transcription factor Sp1 OS=Homo sapiens OX=9606 GN=SP1 PE=1 SV=3	0	1	1	1	1	785	80.6	7.34	2.21	4594740
C9JKY1	Junction plakoglobin (Fragment) OS=Homo sapiens OX=9606 GN=JUP PE=1 SV=8	0	3	1	1	1	297	32.6	6.79	2.07	1.62117e+06
C9JU34	Ras-responsive element-binding protein 1 (Fragment) OS=Homo sapiens OX=9606 GN=RREB1 PE=1 SV=1	0	1	1	1	1	778	85.4	8.66	2.05	0
Q9NWH9	SAFB-like transcription modulator OS=Homo sapiens OX=9606 GN=SLTM PE=1 SV=2	0	1	1	1	1	1034	117.1	7.87	2.03	5418401
Q6P1L8	39S ribosomal protein L14, mitochondrial OS=Homo sapiens OX=9606 GN=MRPL14 PE=1 SV=1	0	10	1	1	1	145	15.9	10.24	2.02	3.09837e+06
P22528	Cornifin-B OS=Homo sapiens OX=9606 GN=SPRR1B PE=1 SV=2	0	9	1	1	1	89	9.9	8.48	1.98	1.69148e+06
A0A087WZ13	Ribonucleoprotein PTB-binding 1 OS=Homo sapiens OX=9606 GN=RAVER1 PE=1 SV=1	0	1	1	1	1	739	77.8	8.84	1.96	1.16847e+06
Q16777	Histone H2A type 2-C OS=Homo sapiens OX=9606 GN=H2AC20 PE=1 SV=4	0	7	1	1	1	129	14	10.9	1.95	7844639
Q9BW19	Kinesin-like protein KIFC1 OS=Homo sapiens OX=9606 GN=KIFC1 PE=1 SV=2	0	2	1	1	1	673	73.7	8.98	1.93	0
Q96P56	Cation channel sperm-associated protein 2 OS=Homo sapiens OX=9606 GN=CATSPER2 PE=1 SV=2	0	1	1	1	1	530	62	7.3	0	2.36456e+06
P53007	Tricarboxylate transport protein, mitochondrial OS=Homo sapiens OX=9606 GN=SLC25A1 PE=1 SV=2	0	4	1	1	1	311	34	9.89	0	1217029
Q13129	Zinc finger protein Rlf OS=Homo sapiens OX=9606 GN=RLF PE=1 SV=2	0	1	1	1	1	1914	217.8	6.77	0	1.13586e+06
E7EX64	Zinc finger protein 76 (Fragment) OS=Homo sapiens OX=9606 GN=ZNF76 PE=1 SV=1	0	3	1	1	1	340	37.6	7.2	0	824861
Q92610	Zinc finger protein 592 OS=Homo sapiens OX=9606 GN=ZNF592 PE=1 SV=2	0	1	1	1	1	1267	137.4	7.84	0	0
