# Supplementary material for: Super-enhancer-associated gene CAPG promotes AML progression
Source: Commun Biol. 2023 Jun 9;6:622. doi: 10.1038/s42003-023-04973-1 (PMC10256737; doi:10.1038/s42003-023-04973-1)
Supplement: Supplementary file 7 — Supplementary Data 4 [file 42003_2023_4973_MOESM7_ESM.xlsx]

## Sheet: EV_R1
ENSG00000000003	88
ENSG00000000005	0
ENSG00000000419	1385
ENSG00000000457	387
ENSG00000000460	932
ENSG00000000938	1265
ENSG00000000971	5
ENSG00000001036	1987
ENSG00000001084	1486
ENSG00000001167	3098
ENSG00000001460	258
ENSG00000001461	919
ENSG00000001497	3596
ENSG00000001561	1066
ENSG00000001617	200
ENSG00000001626	0
ENSG00000001629	2526
ENSG00000001630	146
ENSG00000001631	1533
ENSG00000002016	167
ENSG00000002079	1
ENSG00000002330	274
ENSG00000002549	8232
ENSG00000002586	3133
ENSG00000002587	0
ENSG00000002726	3722
ENSG00000002745	0
ENSG00000002746	94
ENSG00000002822	2048
ENSG00000002834	8901
ENSG00000002919	2246
ENSG00000002933	716
ENSG00000003056	4655
ENSG00000003096	165
ENSG00000003137	2
ENSG00000003147	263
ENSG00000003249	107
ENSG00000003393	976
ENSG00000003400	452
ENSG00000003402	3105
ENSG00000003436	39
ENSG00000003509	312
ENSG00000003756	1923
ENSG00000003987	131
ENSG00000003989	1913
ENSG00000004059	1549
ENSG00000004139	7
ENSG00000004142	5233
ENSG00000004399	10193
ENSG00000004455	8991
ENSG00000004468	3970
ENSG00000004478	3258
ENSG00000004487	3909
ENSG00000004534	2403
ENSG00000004660	78
ENSG00000004700	1193
ENSG00000004766	734
ENSG00000004776	0
ENSG00000004777	460
ENSG00000004779	2451
ENSG00000004799	31
ENSG00000004809	1132
ENSG00000004838	19
ENSG00000004846	0
ENSG00000004848	39
ENSG00000004864	1025
ENSG00000004866	453
ENSG00000004897	4694
ENSG00000004939	0
ENSG00000004948	0
ENSG00000004961	1203
ENSG00000004975	1031
ENSG00000005001	0
ENSG00000005007	7688
ENSG00000005020	3522
ENSG00000005022	13001
ENSG00000005059	199
ENSG00000005073	826
ENSG00000005075	1187
ENSG00000005100	2033
ENSG00000005102	0
ENSG00000005108	3887
ENSG00000005156	1719
ENSG00000005175	1388
ENSG00000005187	27
ENSG00000005189	421
ENSG00000005194	2195
ENSG00000005206	2681
ENSG00000005238	585
ENSG00000005243	200
ENSG00000005249	1032
ENSG00000005302	853
ENSG00000005339	5909
ENSG00000005379	494
ENSG00000005381	54
ENSG00000005421	0
ENSG00000005436	784
ENSG00000005448	465
ENSG00000005469	235
ENSG00000005471	648
ENSG00000005483	2689
ENSG00000005486	1205
ENSG00000005513	0
ENSG00000005700	4304
ENSG00000005801	720
ENSG00000005810	6629
ENSG00000005812	1134
ENSG00000005844	16456
ENSG00000005882	398
ENSG00000005884	32
ENSG00000005889	1388
ENSG00000005893	12332
ENSG00000005955	2553
ENSG00000005961	14
ENSG00000005981	0
ENSG00000006007	2973
ENSG00000006015	1309
ENSG00000006016	13
ENSG00000006025	438
ENSG00000006042	0
ENSG00000006047	4
ENSG00000006059	0
ENSG00000006062	272
ENSG00000006071	0
ENSG00000006074	0
ENSG00000006075	1682
ENSG00000006114	1977
ENSG00000006116	1
ENSG00000006118	35
ENSG00000006125	9017
ENSG00000006128	0
ENSG00000006194	1928
ENSG00000006210	0
ENSG00000006282	684
ENSG00000006283	38
ENSG00000006327	93
ENSG00000006377	0
ENSG00000006432	20
ENSG00000006451	1127
ENSG00000006453	91
ENSG00000006459	126
ENSG00000006468	49
ENSG00000006530	967
ENSG00000006534	1291
ENSG00000006555	0
ENSG00000006576	1440
ENSG00000006606	5
ENSG00000006607	2208
ENSG00000006611	68
ENSG00000006625	2051
ENSG00000006634	2025
ENSG00000006638	98
ENSG00000006652	2448
ENSG00000006659	0
ENSG00000006695	623
ENSG00000006704	952
ENSG00000006712	2128
ENSG00000006715	2643
ENSG00000006740	236
ENSG00000006744	2597
ENSG00000006747	394
ENSG00000006756	951
ENSG00000006757	204
ENSG00000006788	0
ENSG00000006831	2520
ENSG00000006837	32
ENSG00000007001	0
ENSG00000007038	0
ENSG00000007047	1985
ENSG00000007062	0
ENSG00000007080	2384
ENSG00000007129	108
ENSG00000007168	3057
ENSG00000007171	9
ENSG00000007174	0
ENSG00000007202	12839
ENSG00000007216	0
ENSG00000007237	8287
ENSG00000007255	492
ENSG00000007264	418
ENSG00000007306	0
ENSG00000007312	26
ENSG00000007314	1
ENSG00000007341	391
ENSG00000007350	1008
ENSG00000007372	50
ENSG00000007376	2407
ENSG00000007384	262
ENSG00000007392	921
ENSG00000007402	4
ENSG00000007516	27
ENSG00000007520	1564
ENSG00000007541	1822
ENSG00000007545	1370
ENSG00000007866	94
ENSG00000007908	0
ENSG00000007923	1651
ENSG00000007933	0
ENSG00000007944	659
ENSG00000007952	33
ENSG00000007968	1722
ENSG00000008018	7981
ENSG00000008056	19
ENSG00000008083	1451
ENSG00000008086	14
ENSG00000008118	0
ENSG00000008128	8
ENSG00000008130	4748
ENSG00000008196	0
ENSG00000008197	0
ENSG00000008226	3
ENSG00000008256	1443
ENSG00000008277	469
ENSG00000008282	2967
ENSG00000008283	506
ENSG00000008294	5474
ENSG00000008300	388
ENSG00000008311	103
ENSG00000008323	7
ENSG00000008324	892
ENSG00000008382	239
ENSG00000008394	2648
ENSG00000008405	407
ENSG00000008438	1
ENSG00000008441	1829
ENSG00000008513	5417
ENSG00000008516	462
ENSG00000008517	315
ENSG00000008710	4202
ENSG00000008735	14
ENSG00000008838	4868
ENSG00000008853	1107
ENSG00000008869	1504
ENSG00000008952	4002
ENSG00000008988	29826
ENSG00000009307	33232
ENSG00000009335	9725
ENSG00000009413	2986
ENSG00000009694	0
ENSG00000009709	0
ENSG00000009724	31
ENSG00000009765	0
ENSG00000009780	314
ENSG00000009790	603
ENSG00000009830	718
ENSG00000009844	3377
ENSG00000009950	236
ENSG00000009954	11136
ENSG00000010017	1314
ENSG00000010030	90
ENSG00000010072	1279
ENSG00000010165	2695
ENSG00000010219	55
ENSG00000010244	8946
ENSG00000010256	7753
ENSG00000010270	2034
ENSG00000010278	252
ENSG00000010282	0
ENSG00000010292	8107
ENSG00000010295	916
ENSG00000010310	16
ENSG00000010318	298
ENSG00000010319	368
ENSG00000010322	4057
ENSG00000010327	6
ENSG00000010361	49
ENSG00000010379	1
ENSG00000010404	1984
ENSG00000010438	0
ENSG00000010539	1068
ENSG00000010610	7851
ENSG00000010626	56
ENSG00000010671	3227
ENSG00000010704	36
ENSG00000010803	5953
ENSG00000010810	626
ENSG00000010818	2516
ENSG00000010932	1
ENSG00000011007	3655
ENSG00000011009	1891
ENSG00000011021	783
ENSG00000011028	16263
ENSG00000011052	0
ENSG00000011083	0
ENSG00000011105	13
ENSG00000011114	2477
ENSG00000011132	1030
ENSG00000011143	380
ENSG00000011198	598
ENSG00000011201	2476
ENSG00000011243	1831
ENSG00000011258	1420
ENSG00000011260	3042
ENSG00000011275	3351
ENSG00000011295	834
ENSG00000011304	30962
ENSG00000011332	52
ENSG00000011347	6
ENSG00000011376	1859
ENSG00000011405	2051
ENSG00000011422	8199
ENSG00000011426	6059
ENSG00000011451	3554
ENSG00000011454	988
ENSG00000011465	80
ENSG00000011478	1230
ENSG00000011485	3394
ENSG00000011523	411
ENSG00000011566	367
ENSG00000011590	6
ENSG00000011600	1619
ENSG00000011638	409
ENSG00000011677	0
ENSG00000012048	8183
ENSG00000012061	1241
ENSG00000012124	9
ENSG00000012171	14
ENSG00000012174	1612
ENSG00000012211	729
ENSG00000012223	0
ENSG00000012232	2420
ENSG00000012504	0
ENSG00000012660	8782
ENSG00000012779	209
ENSG00000012817	588
ENSG00000012822	332
ENSG00000012963	2742
ENSG00000012983	1021
ENSG00000013016	0
ENSG00000013275	4496
ENSG00000013288	5084
ENSG00000013293	0
ENSG00000013297	1
ENSG00000013306	4165
ENSG00000013364	3218
ENSG00000013374	1877
ENSG00000013375	671
ENSG00000013392	105
ENSG00000013441	843
ENSG00000013503	521
ENSG00000013523	1260
ENSG00000013561	1358
ENSG00000013563	347
ENSG00000013573	1878
ENSG00000013583	578
ENSG00000013588	0
ENSG00000013619	42
ENSG00000013725	28
ENSG00000013810	7798
ENSG00000014123	1979
ENSG00000014138	2428
ENSG00000014164	2316
ENSG00000014216	5484
ENSG00000014257	571
ENSG00000014641	7180
ENSG00000014824	3344
ENSG00000014914	466
ENSG00000014919	1387
ENSG00000015133	2043
ENSG00000015153	304
ENSG00000015171	1290
ENSG00000015285	4900
ENSG00000015413	0
ENSG00000015475	3754
ENSG00000015479	14284
ENSG00000015520	0
ENSG00000015532	1259
ENSG00000015568	2
ENSG00000015592	0
ENSG00000015676	2364
ENSG00000016082	1
ENSG00000016391	169
ENSG00000016402	0
ENSG00000016490	0
ENSG00000016602	0
ENSG00000016864	1373
ENSG00000017260	3876
ENSG00000017373	16
ENSG00000017427	15
ENSG00000017483	2933
ENSG00000017621	44
ENSG00000017797	5312
ENSG00000018189	459
ENSG00000018236	6
ENSG00000018280	198
ENSG00000018408	120
ENSG00000018510	3197
ENSG00000018607	0
ENSG00000018610	981
ENSG00000018625	0
ENSG00000018699	1078
ENSG00000018869	51
ENSG00000019102	52
ENSG00000019144	1074
ENSG00000019169	526
ENSG00000019186	0
ENSG00000019485	43
ENSG00000019505	0
ENSG00000019549	65
ENSG00000019582	16250
ENSG00000019991	178
ENSG00000019995	949
ENSG00000020129	2496
ENSG00000020181	8162
ENSG00000020219	1
ENSG00000020256	1084
ENSG00000020426	343
ENSG00000020577	136
ENSG00000020633	3160
ENSG00000020922	1439
ENSG00000021300	1
ENSG00000021355	1305
ENSG00000021461	0
ENSG00000021488	0
ENSG00000021574	1111
ENSG00000021645	0
ENSG00000021762	950
ENSG00000021776	3146
ENSG00000021826	339
ENSG00000021852	0
ENSG00000022267	734
ENSG00000022277	2006
ENSG00000022355	1
ENSG00000022556	89
ENSG00000022567	4543
ENSG00000022840	5014
ENSG00000022976	614
ENSG00000023041	1586
ENSG00000023171	859
ENSG00000023191	11740
ENSG00000023228	4788
ENSG00000023287	3417
ENSG00000023318	2722
ENSG00000023330	12283
ENSG00000023445	595
ENSG00000023516	2912
ENSG00000023572	382
ENSG00000023608	225
ENSG00000023697	334
ENSG00000023734	3008
ENSG00000023839	32
ENSG00000023892	2367
ENSG00000023902	3965
ENSG00000023909	3927
ENSG00000024048	3490
ENSG00000024422	1204
ENSG00000024526	1793
ENSG00000024862	834
ENSG00000025039	2888
ENSG00000025156	994
ENSG00000025293	2900
ENSG00000025423	86
ENSG00000025434	1519
ENSG00000025708	7799
ENSG00000025770	2467
ENSG00000025772	1798
ENSG00000025796	8496
ENSG00000025800	4620
ENSG00000026025	5762
ENSG00000026036	79
ENSG00000026103	58
ENSG00000026297	2693
ENSG00000026508	7738
ENSG00000026559	863
ENSG00000026652	453
ENSG00000026751	2230
ENSG00000026950	317
ENSG00000027001	265
ENSG00000027075	345
ENSG00000027644	0
ENSG00000027697	3071
ENSG00000027847	711
ENSG00000027869	46
ENSG00000028116	895
ENSG00000028137	12011
ENSG00000028203	750
ENSG00000028277	5604
ENSG00000028310	3536
ENSG00000028528	2557
ENSG00000028839	619
ENSG00000029153	640
ENSG00000029363	11644
ENSG00000029364	3319
ENSG00000029534	29
ENSG00000029559	0
ENSG00000029639	416
ENSG00000029725	1976
ENSG00000029993	2385
ENSG00000030066	7035
ENSG00000030110	3257
ENSG00000030304	1
ENSG00000030419	118
ENSG00000030582	27807
ENSG00000031003	1356
ENSG00000031081	593
ENSG00000031544	0
ENSG00000031691	1177
ENSG00000031698	3511
ENSG00000031823	3323
ENSG00000032219	1331
ENSG00000032389	1231
ENSG00000032444	6137
ENSG00000032742	293
ENSG00000033011	806
ENSG00000033030	1267
ENSG00000033050	7246
ENSG00000033100	3999
ENSG00000033122	6
ENSG00000033170	797
ENSG00000033178	4076
ENSG00000033327	1487
ENSG00000033627	2904
ENSG00000033800	2386
ENSG00000033867	3117
ENSG00000034053	2464
ENSG00000034063	9213
ENSG00000034152	2769
ENSG00000034239	0
ENSG00000034510	3909
ENSG00000034533	279
ENSG00000034677	1776
ENSG00000034693	470
ENSG00000034713	1676
ENSG00000034971	0
ENSG00000035115	358
ENSG00000035141	1371
ENSG00000035403	3193
ENSG00000035499	1742
ENSG00000035664	62
ENSG00000035681	10940
ENSG00000035687	3342
ENSG00000035720	69
ENSG00000035862	2188
ENSG00000035928	4987
ENSG00000036054	2040
ENSG00000036257	3709
ENSG00000036448	24
ENSG00000036473	0
ENSG00000036530	8
ENSG00000036549	1873
ENSG00000036565	11
ENSG00000036672	523
ENSG00000036828	0
ENSG00000037042	299
ENSG00000037241	751
ENSG00000037280	2
ENSG00000037474	8022
ENSG00000037637	1591
ENSG00000037749	1293
ENSG00000037757	910
ENSG00000037897	339
ENSG00000037965	0
ENSG00000038002	446
ENSG00000038210	2754
ENSG00000038219	4248
ENSG00000038274	3205
ENSG00000038295	0
ENSG00000038358	4704
ENSG00000038382	286
ENSG00000038427	1221
ENSG00000038532	2192
ENSG00000038945	71
ENSG00000039068	1
ENSG00000039123	4536
ENSG00000039139	4
ENSG00000039319	1451
ENSG00000039523	1548
ENSG00000039537	0
ENSG00000039560	1181
ENSG00000039600	8
ENSG00000039650	1133
ENSG00000039987	4
ENSG00000040199	547
ENSG00000040275	2411
ENSG00000040341	1851
ENSG00000040487	1001
ENSG00000040531	406
ENSG00000040608	73
ENSG00000040633	701
ENSG00000040731	0
ENSG00000040933	2349
ENSG00000041353	150
ENSG00000041357	6919
ENSG00000041515	0
ENSG00000041802	2441
ENSG00000041880	238
ENSG00000041982	2
ENSG00000041988	345
ENSG00000042062	2
ENSG00000042088	1683
ENSG00000042286	1068
ENSG00000042304	0
ENSG00000042317	108
ENSG00000042429	1561
ENSG00000042445	367
ENSG00000042493	6588
ENSG00000042753	5592
ENSG00000042781	0
ENSG00000042813	0
ENSG00000042832	61
ENSG00000042980	288
ENSG00000043039	0
ENSG00000043093	2082
ENSG00000043143	3448
ENSG00000043355	758
ENSG00000043462	2479
ENSG00000043514	2461
ENSG00000043591	1189
ENSG00000044012	0
ENSG00000044090	1123
ENSG00000044115	6053
ENSG00000044446	721
ENSG00000044459	1385
ENSG00000044524	1
ENSG00000044574	27703
ENSG00000046604	520
ENSG00000046647	300
ENSG00000046651	590
ENSG00000046653	100
ENSG00000046774	0
ENSG00000046889	0
ENSG00000047056	1785
ENSG00000047188	2840
ENSG00000047230	790
ENSG00000047249	1979
ENSG00000047315	7928
ENSG00000047346	262
ENSG00000047365	103
ENSG00000047410	13367
ENSG00000047457	1
ENSG00000047578	665
ENSG00000047579	269
ENSG00000047597	250
ENSG00000047617	0
ENSG00000047621	746
ENSG00000047634	63
ENSG00000047644	1296
ENSG00000047648	45
ENSG00000047662	14
ENSG00000047849	7922
ENSG00000047932	3522
ENSG00000047936	10
ENSG00000048028	576
ENSG00000048052	2334
ENSG00000048140	1542
ENSG00000048162	1364
ENSG00000048342	52
ENSG00000048392	2172
ENSG00000048405	1872
ENSG00000048462	0
ENSG00000048471	584
ENSG00000048540	0
ENSG00000048544	3989
ENSG00000048545	0
ENSG00000048649	2462
ENSG00000048707	3143
ENSG00000048740	6773
ENSG00000048828	9239
ENSG00000048991	2596
ENSG00000049089	19464
ENSG00000049130	850
ENSG00000049167	417
ENSG00000049192	13
ENSG00000049239	2865
ENSG00000049245	1080
ENSG00000049246	197
ENSG00000049247	201
ENSG00000049249	186
ENSG00000049283	0
ENSG00000049319	2
ENSG00000049323	64
ENSG00000049449	2964
ENSG00000049540	0
ENSG00000049541	2113
ENSG00000049618	4462
ENSG00000049656	8657
ENSG00000049759	641
ENSG00000049768	6
ENSG00000049769	137
ENSG00000049860	9187
ENSG00000049883	323
ENSG00000050030	274
ENSG00000050130	1282
ENSG00000050165	0
ENSG00000050327	101
ENSG00000050344	4624
ENSG00000050393	1102
ENSG00000050405	1533
ENSG00000050426	1145
ENSG00000050438	17
ENSG00000050555	5
ENSG00000050628	32
ENSG00000050730	134
ENSG00000050748	2901
ENSG00000050767	783
ENSG00000050820	783
ENSG00000051009	1471
ENSG00000051108	1936
ENSG00000051128	936
ENSG00000051180	1254
ENSG00000051341	3928
ENSG00000051382	6329
ENSG00000051523	13715
ENSG00000051596	1691
ENSG00000051620	2051
ENSG00000051825	1898
ENSG00000052126	174
ENSG00000052344	0
ENSG00000052723	3078
ENSG00000052749	2957
ENSG00000052795	1182
ENSG00000052802	1580
ENSG00000052841	2911
ENSG00000052850	308
ENSG00000053108	3
ENSG00000053254	3476
ENSG00000053328	1
ENSG00000053371	1593
ENSG00000053372	3761
ENSG00000053438	14
ENSG00000053501	885
ENSG00000053524	8
ENSG00000053702	4
ENSG00000053747	202
ENSG00000053770	1216
ENSG00000053900	1235
ENSG00000053918	605
ENSG00000054116	1622
ENSG00000054118	6612
ENSG00000054148	1893
ENSG00000054179	2
ENSG00000054219	880
ENSG00000054267	3693
ENSG00000054277	360
ENSG00000054282	902
ENSG00000054356	0
ENSG00000054392	36
ENSG00000054523	1481
ENSG00000054598	69
ENSG00000054611	720
ENSG00000054654	1
ENSG00000054690	155
ENSG00000054793	1318
ENSG00000054796	0
ENSG00000054803	0
ENSG00000054938	0
ENSG00000054965	1710
ENSG00000054967	1358
ENSG00000054983	1085
ENSG00000055044	4643
ENSG00000055070	3762
ENSG00000055118	799
ENSG00000055130	5760
ENSG00000055147	715
ENSG00000055163	281
ENSG00000055208	4290
ENSG00000055211	1569
ENSG00000055332	2692
ENSG00000055483	3339
ENSG00000055609	5548
ENSG00000055732	399
ENSG00000055813	11
ENSG00000055917	6871
ENSG00000055950	750
ENSG00000055955	2
ENSG00000055957	0
ENSG00000056050	657
ENSG00000056097	8577
ENSG00000056277	285
ENSG00000056291	1
ENSG00000056487	3
ENSG00000056558	1127
ENSG00000056586	2302
ENSG00000056661	308
ENSG00000056736	68
ENSG00000056972	824
ENSG00000056998	323
ENSG00000057019	1046
ENSG00000057149	0
ENSG00000057252	3137
ENSG00000057294	6
ENSG00000057468	0
ENSG00000057593	0
ENSG00000057608	8716
ENSG00000057657	678
ENSG00000057663	1960
ENSG00000057704	27
ENSG00000057757	1198
ENSG00000057935	464
ENSG00000058056	2565
ENSG00000058063	4158
ENSG00000058085	2
ENSG00000058091	848
ENSG00000058262	15599
ENSG00000058272	2863
ENSG00000058335	291
ENSG00000058404	22
ENSG00000058453	633
ENSG00000058600	2355
ENSG00000058668	3007
ENSG00000058673	8268
ENSG00000058729	1115
ENSG00000058799	811
ENSG00000058804	8376
ENSG00000058866	410
ENSG00000059122	1974
ENSG00000059145	1586
ENSG00000059377	787
ENSG00000059378	546
ENSG00000059573	2423
ENSG00000059588	4637
ENSG00000059691	644
ENSG00000059728	631
ENSG00000059758	818
ENSG00000059769	193
ENSG00000059804	755
ENSG00000059915	1
ENSG00000060069	2907
ENSG00000060138	4831
ENSG00000060140	1
ENSG00000060237	20804
ENSG00000060303	0
ENSG00000060339	5220
ENSG00000060491	3532
ENSG00000060558	2131
ENSG00000060566	0
ENSG00000060642	454
ENSG00000060656	118
ENSG00000060688	2544
ENSG00000060709	0
ENSG00000060718	0
ENSG00000060749	3574
ENSG00000060762	2687
ENSG00000060971	886
ENSG00000060982	3439
ENSG00000061273	1273
ENSG00000061337	411
ENSG00000061455	41
ENSG00000061492	0
ENSG00000061656	85
ENSG00000061676	182
ENSG00000061794	1871
ENSG00000061918	215
ENSG00000061936	2110
ENSG00000061938	1464
ENSG00000061987	1614
ENSG00000062038	6
ENSG00000062096	0
ENSG00000062194	3358
ENSG00000062282	1320
ENSG00000062370	0
ENSG00000062485	9477
ENSG00000062524	0
ENSG00000062582	5
ENSG00000062598	1541
ENSG00000062650	4181
ENSG00000062716	2743
ENSG00000062725	1410
ENSG00000062822	6120
ENSG00000063015	0
ENSG00000063046	12591
ENSG00000063127	11
ENSG00000063169	1423
ENSG00000063176	1170
ENSG00000063177	19187
ENSG00000063180	78
ENSG00000063241	1249
ENSG00000063244	10814
ENSG00000063245	6723
ENSG00000063322	2241
ENSG00000063438	9852
ENSG00000063515	4
ENSG00000063587	1153
ENSG00000063601	1141
ENSG00000063660	440
ENSG00000063761	277
ENSG00000063854	736
ENSG00000063978	5549
ENSG00000064012	1186
ENSG00000064042	0
ENSG00000064102	1237
ENSG00000064115	2439
ENSG00000064195	0
ENSG00000064199	194
ENSG00000064201	25
ENSG00000064205	23
ENSG00000064218	23
ENSG00000064225	928
ENSG00000064270	2
ENSG00000064300	8
ENSG00000064309	331
ENSG00000064313	3866
ENSG00000064393	6283
ENSG00000064419	5392
ENSG00000064489	0
ENSG00000064490	1894
ENSG00000064545	1992
ENSG00000064547	976
ENSG00000064601	7354
ENSG00000064607	4022
ENSG00000064651	1532
ENSG00000064652	155
ENSG00000064655	0
ENSG00000064666	6910
ENSG00000064687	714
ENSG00000064692	8
ENSG00000064703	1313
ENSG00000064726	3295
ENSG00000064763	931
ENSG00000064787	2
ENSG00000064835	1
ENSG00000064886	5
ENSG00000064932	13387
ENSG00000064933	652
ENSG00000064961	3170
ENSG00000064989	12
ENSG00000064995	1305
ENSG00000064999	2255
ENSG00000065000	16540
ENSG00000065029	1858
ENSG00000065054	359
ENSG00000065057	557
ENSG00000065060	4034
ENSG00000065135	3934
ENSG00000065150	5025
ENSG00000065154	1897
ENSG00000065183	3561
ENSG00000065243	1133
ENSG00000065268	2586
ENSG00000065308	1823
ENSG00000065320	72
ENSG00000065325	0
ENSG00000065328	2323
ENSG00000065357	431
ENSG00000065361	8
ENSG00000065371	0
ENSG00000065413	724
ENSG00000065427	7158
ENSG00000065457	1279
ENSG00000065485	1003
ENSG00000065491	1096
ENSG00000065518	3576
ENSG00000065526	7872
ENSG00000065534	94
ENSG00000065548	3255
ENSG00000065559	919
ENSG00000065600	1632
ENSG00000065609	50
ENSG00000065613	2627
ENSG00000065615	1531
ENSG00000065618	1
ENSG00000065621	6
ENSG00000065665	163
ENSG00000065675	79
ENSG00000065717	0
ENSG00000065802	2120
ENSG00000065809	5305
ENSG00000065833	3217
ENSG00000065882	6059
ENSG00000065883	4634
ENSG00000065911	6385
ENSG00000065923	124
ENSG00000065970	1274
ENSG00000065978	190669
ENSG00000065989	567
ENSG00000066027	3123
ENSG00000066032	6
ENSG00000066044	7299
ENSG00000066056	12
ENSG00000066084	1723
ENSG00000066117	1636
ENSG00000066135	9612
ENSG00000066136	20057
ENSG00000066185	33
ENSG00000066230	70
ENSG00000066248	41
ENSG00000066279	6933
ENSG00000066294	345
ENSG00000066322	5951
ENSG00000066336	15480
ENSG00000066379	145
ENSG00000066382	44
ENSG00000066405	0
ENSG00000066422	2055
ENSG00000066427	569
ENSG00000066455	1292
ENSG00000066468	0
ENSG00000066557	805
ENSG00000066583	853
ENSG00000066629	219
ENSG00000066651	742
ENSG00000066654	2684
ENSG00000066697	627
ENSG00000066735	0
ENSG00000066739	1988
ENSG00000066777	6139
ENSG00000066813	0
ENSG00000066827	591
ENSG00000066855	1382
ENSG00000066923	36
ENSG00000066926	1353
ENSG00000066933	1454
ENSG00000067048	2418
ENSG00000067057	7074
ENSG00000067064	1863
ENSG00000067066	1974
ENSG00000067082	2877
ENSG00000067113	94
ENSG00000067141	470
ENSG00000067167	4500
ENSG00000067177	127
ENSG00000067182	4588
ENSG00000067191	71
ENSG00000067208	869
ENSG00000067221	223
ENSG00000067225	83322
ENSG00000067248	2651
ENSG00000067334	4028
ENSG00000067365	445
ENSG00000067369	2089
ENSG00000067445	302
ENSG00000067533	1495
ENSG00000067560	30265
ENSG00000067596	4566
ENSG00000067601	35
ENSG00000067606	44
ENSG00000067646	208
ENSG00000067704	11441
ENSG00000067715	0
ENSG00000067798	10443
ENSG00000067829	2771
ENSG00000067836	1136
ENSG00000067840	228
ENSG00000067842	33
ENSG00000067900	6033
ENSG00000067955	5727
ENSG00000067992	412
ENSG00000068001	627
ENSG00000068024	3507
ENSG00000068028	1462
ENSG00000068078	40
ENSG00000068079	1178
ENSG00000068097	964
ENSG00000068120	3967
ENSG00000068137	1273
ENSG00000068305	1439
ENSG00000068308	2098
ENSG00000068323	2527
ENSG00000068354	514
ENSG00000068366	7376
ENSG00000068383	518
ENSG00000068394	878
ENSG00000068400	2400
ENSG00000068438	2171
ENSG00000068489	5758
ENSG00000068615	2
ENSG00000068650	4987
ENSG00000068654	6642
ENSG00000068697	1389
ENSG00000068724	6248
ENSG00000068745	1204
ENSG00000068781	0
ENSG00000068784	516
ENSG00000068793	5822
ENSG00000068796	3409
ENSG00000068831	1087
ENSG00000068878	4671
ENSG00000068885	276
ENSG00000068903	1945
ENSG00000068912	1538
ENSG00000068971	339
ENSG00000068976	0
ENSG00000068985	0
ENSG00000069011	977
ENSG00000069018	1
ENSG00000069020	159
ENSG00000069122	0
ENSG00000069188	32
ENSG00000069206	0
ENSG00000069248	5874
ENSG00000069275	14771
ENSG00000069329	6103
ENSG00000069345	3797
ENSG00000069399	5773
ENSG00000069424	20372
ENSG00000069431	0
ENSG00000069482	669
ENSG00000069493	66
ENSG00000069509	0
ENSG00000069535	0
ENSG00000069667	14
ENSG00000069696	3
ENSG00000069702	599
ENSG00000069712	146
ENSG00000069764	11
ENSG00000069812	0
ENSG00000069849	5103
ENSG00000069869	1027
ENSG00000069943	628
ENSG00000069956	9790
ENSG00000069966	1231
ENSG00000069974	2832
ENSG00000069998	2521
ENSG00000070010	1601
ENSG00000070018	545
ENSG00000070019	6
ENSG00000070031	1
ENSG00000070047	4894
ENSG00000070061	2594
ENSG00000070081	2389
ENSG00000070087	42
ENSG00000070159	270
ENSG00000070182	35
ENSG00000070190	1336
ENSG00000070193	0
ENSG00000070214	5817
ENSG00000070269	434
ENSG00000070366	463
ENSG00000070367	4119
ENSG00000070371	3649
ENSG00000070388	0
ENSG00000070404	117
ENSG00000070413	3199
ENSG00000070423	3553
ENSG00000070444	711
ENSG00000070476	1930
ENSG00000070495	1946
ENSG00000070501	549
ENSG00000070526	0
ENSG00000070540	88
ENSG00000070601	0
ENSG00000070610	1408
ENSG00000070614	2905
ENSG00000070669	758
ENSG00000070718	829
ENSG00000070729	0
ENSG00000070731	64
ENSG00000070748	0
ENSG00000070756	111008
ENSG00000070759	151
ENSG00000070761	1158
ENSG00000070770	5010
ENSG00000070778	96
ENSG00000070785	1707
ENSG00000070808	49
ENSG00000070814	7465
ENSG00000070831	7905
ENSG00000070882	518
ENSG00000070886	0
ENSG00000070915	0
ENSG00000070950	1879
ENSG00000070961	6331
ENSG00000070985	0
ENSG00000071051	5093
ENSG00000071054	3364
ENSG00000071073	1195
ENSG00000071082	10681
ENSG00000071127	21235
ENSG00000071189	2158
ENSG00000071203	0
ENSG00000071205	295
ENSG00000071242	1533
ENSG00000071243	529
ENSG00000071246	1264
ENSG00000071282	5
ENSG00000071462	2060
ENSG00000071537	5036
ENSG00000071539	3008
ENSG00000071553	10188
ENSG00000071564	8747
ENSG00000071575	314
ENSG00000071626	10782
ENSG00000071655	3659
ENSG00000071677	0
ENSG00000071794	1749
ENSG00000071859	1947
ENSG00000071889	938
ENSG00000071894	8131
ENSG00000071909	19
ENSG00000071967	794
ENSG00000071991	0
ENSG00000071994	3212
ENSG00000072041	0
ENSG00000072042	1401
ENSG00000072062	3855
ENSG00000072071	2439
ENSG00000072080	0
ENSG00000072110	16058
ENSG00000072121	1233
ENSG00000072133	0
ENSG00000072134	181
ENSG00000072135	1991
ENSG00000072163	20
ENSG00000072182	0
ENSG00000072195	2
ENSG00000072201	53
ENSG00000072210	471
ENSG00000072274	14417
ENSG00000072310	4800
ENSG00000072315	0
ENSG00000072364	4078
ENSG00000072401	528
ENSG00000072415	666
ENSG00000072422	377
ENSG00000072444	1
ENSG00000072501	12791
ENSG00000072506	1953
ENSG00000072518	4115
ENSG00000072571	3400
ENSG00000072609	3301
ENSG00000072657	1070
ENSG00000072682	424
ENSG00000072694	3
ENSG00000072736	1775
ENSG00000072756	764
ENSG00000072778	5628
ENSG00000072786	9455
ENSG00000072803	3466
ENSG00000072818	15
ENSG00000072832	38
ENSG00000072840	182
ENSG00000072849	519
ENSG00000072858	17
ENSG00000072864	1789
ENSG00000072952	23
ENSG00000072954	126
ENSG00000072958	4832
ENSG00000073008	2679
ENSG00000073009	422
ENSG00000073050	1367
ENSG00000073060	9141
ENSG00000073067	1
ENSG00000073111	17752
ENSG00000073146	0
ENSG00000073150	401
ENSG00000073169	803
ENSG00000073282	1283
ENSG00000073331	763
ENSG00000073350	863
ENSG00000073417	707
ENSG00000073464	926
ENSG00000073536	1294
ENSG00000073578	7269
ENSG00000073584	1253
ENSG00000073598	9
ENSG00000073605	62
ENSG00000073614	2687
ENSG00000073670	147
ENSG00000073711	397
ENSG00000073712	62
ENSG00000073734	1
ENSG00000073737	756
ENSG00000073754	11
ENSG00000073756	376
ENSG00000073792	3590
ENSG00000073803	769
ENSG00000073849	2177
ENSG00000073861	1
ENSG00000073905	17
ENSG00000073910	7572
ENSG00000073921	4399
ENSG00000073969	4633
ENSG00000074047	0
ENSG00000074054	2734
ENSG00000074071	3662
ENSG00000074181	16
ENSG00000074201	3092
ENSG00000074211	5
ENSG00000074219	54
ENSG00000074266	839
ENSG00000074276	7
ENSG00000074317	0
ENSG00000074319	1353
ENSG00000074356	1013
ENSG00000074370	3506
ENSG00000074410	177
ENSG00000074416	2128
ENSG00000074527	4
ENSG00000074582	998
ENSG00000074590	60
ENSG00000074603	2085
ENSG00000074621	329
ENSG00000074657	1191
ENSG00000074660	16
ENSG00000074695	8991
ENSG00000074696	2395
ENSG00000074706	3239
ENSG00000074755	3548
ENSG00000074771	0
ENSG00000074800	69238
ENSG00000074803	8
ENSG00000074842	4895
ENSG00000074855	458
ENSG00000074935	475
ENSG00000074964	1452
ENSG00000074966	41
ENSG00000075035	0
ENSG00000075043	0
ENSG00000075073	10
ENSG00000075089	763
ENSG00000075131	1131
ENSG00000075142	1342
ENSG00000075151	7408
ENSG00000075188	1075
ENSG00000075213	111
ENSG00000075218	3577
ENSG00000075223	57
ENSG00000075234	897
ENSG00000075239	2129
ENSG00000075240	3528
ENSG00000075275	832
ENSG00000075290	0
ENSG00000075292	4336
ENSG00000075303	3196
ENSG00000075336	1145
ENSG00000075340	2353
ENSG00000075388	0
ENSG00000075391	2074
ENSG00000075399	529
ENSG00000075407	249
ENSG00000075413	3038
ENSG00000075415	16786
ENSG00000075420	10028
ENSG00000075426	2981
ENSG00000075429	88
ENSG00000075461	1
ENSG00000075539	3711
ENSG00000075568	2765
ENSG00000075618	22727
ENSG00000075624	273379
ENSG00000075643	57
ENSG00000075651	637
ENSG00000075673	0
ENSG00000075702	2133
ENSG00000075711	2024
ENSG00000075785	10417
ENSG00000075790	1193
ENSG00000075826	111
ENSG00000075856	3957
ENSG00000075884	1108
ENSG00000075886	27
ENSG00000075891	0
ENSG00000075914	717
ENSG00000075945	506
ENSG00000075975	1639
ENSG00000076003	10748
ENSG00000076043	369
ENSG00000076053	523
ENSG00000076067	120
ENSG00000076108	8787
ENSG00000076201	3660
ENSG00000076242	2474
ENSG00000076248	2657
ENSG00000076258	110
ENSG00000076321	794
ENSG00000076344	3
ENSG00000076351	90
ENSG00000076356	41
ENSG00000076382	4344
ENSG00000076513	1945
ENSG00000076554	1088
ENSG00000076555	568
ENSG00000076604	998
ENSG00000076641	4325
ENSG00000076650	763
ENSG00000076662	559
ENSG00000076685	1039
ENSG00000076706	6
ENSG00000076716	1238
ENSG00000076770	1539
ENSG00000076826	467
ENSG00000076864	66
ENSG00000076924	4481
ENSG00000076928	9244
ENSG00000076944	2763
ENSG00000076984	2556
ENSG00000077009	0
ENSG00000077044	3184
ENSG00000077063	46
ENSG00000077080	0
ENSG00000077092	8
ENSG00000077097	9087
ENSG00000077147	6157
ENSG00000077150	6129
ENSG00000077152	1865
ENSG00000077157	906
ENSG00000077232	4055
ENSG00000077235	7515
ENSG00000077238	2030
ENSG00000077254	2389
ENSG00000077264	0
ENSG00000077274	138
ENSG00000077279	0
ENSG00000077312	3382
ENSG00000077327	112
ENSG00000077348	1679
ENSG00000077380	2045
ENSG00000077420	3051
ENSG00000077454	3977
ENSG00000077458	1020
ENSG00000077463	1473
ENSG00000077498	0
ENSG00000077514	2660
ENSG00000077522	15
ENSG00000077549	7631
ENSG00000077585	756
ENSG00000077616	23
ENSG00000077684	1749
ENSG00000077713	1001
ENSG00000077721	3369
ENSG00000077782	4040
ENSG00000077800	1
ENSG00000077809	5480
ENSG00000077935	92
ENSG00000077942	44
ENSG00000077943	0
ENSG00000077984	48
ENSG00000078018	10
ENSG00000078043	1011
ENSG00000078053	19
ENSG00000078061	2941
ENSG00000078070	1366
ENSG00000078081	30
ENSG00000078098	0
ENSG00000078114	24
ENSG00000078124	1086
ENSG00000078140	5665
ENSG00000078142	1290
ENSG00000078177	1374
ENSG00000078237	174
ENSG00000078246	291
ENSG00000078269	3342
ENSG00000078295	0
ENSG00000078304	3866
ENSG00000078319	242
ENSG00000078328	0
ENSG00000078369	17946
ENSG00000078399	1783
ENSG00000078401	11
ENSG00000078403	1596
ENSG00000078487	88
ENSG00000078549	0
ENSG00000078579	0
ENSG00000078589	0
ENSG00000078596	251
ENSG00000078618	10654
ENSG00000078668	6464
ENSG00000078674	9924
ENSG00000078687	814
ENSG00000078699	953
ENSG00000078725	0
ENSG00000078747	2965
ENSG00000078795	7
ENSG00000078804	560
ENSG00000078808	8722
ENSG00000078814	23
ENSG00000078898	0
ENSG00000078900	644
ENSG00000078902	2540
ENSG00000078967	336
ENSG00000079101	1
ENSG00000079102	7
ENSG00000079112	6
ENSG00000079134	1117
ENSG00000079150	126
ENSG00000079156	14
ENSG00000079215	2795
ENSG00000079246	17798
ENSG00000079257	0
ENSG00000079263	27
ENSG00000079277	1066
ENSG00000079308	1059
ENSG00000079313	3411
ENSG00000079332	2648
ENSG00000079335	674
ENSG00000079337	32
ENSG00000079385	0
ENSG00000079387	990
ENSG00000079393	0
ENSG00000079432	6536
ENSG00000079435	195
ENSG00000079459	7978
ENSG00000079462	507
ENSG00000079482	161
ENSG00000079557	0
ENSG00000079616	4130
ENSG00000079689	0
ENSG00000079691	43
ENSG00000079739	540
ENSG00000079785	3286
ENSG00000079805	8645
ENSG00000079819	8035
ENSG00000079841	1
ENSG00000079931	85
ENSG00000079950	984
ENSG00000079974	455
ENSG00000079999	6330
ENSG00000080007	3
ENSG00000080031	69
ENSG00000080166	0
ENSG00000080189	2290
ENSG00000080200	467
ENSG00000080224	10
ENSG00000080293	0
ENSG00000080298	428
ENSG00000080345	6437
ENSG00000080371	3091
ENSG00000080493	41
ENSG00000080503	7274
ENSG00000080511	0
ENSG00000080546	554
ENSG00000080561	169
ENSG00000080572	0
ENSG00000080573	17
ENSG00000080603	12127
ENSG00000080608	3877
ENSG00000080618	0
ENSG00000080644	3
ENSG00000080709	1649
ENSG00000080802	1025
ENSG00000080815	3606
ENSG00000080819	1551
ENSG00000080822	1205
ENSG00000080823	16
ENSG00000080824	56982
ENSG00000080839	4020
ENSG00000080845	900
ENSG00000080854	1
ENSG00000080910	0
ENSG00000080947	51
ENSG00000080986	1812
ENSG00000081014	1357
ENSG00000081019	1492
ENSG00000081026	536
ENSG00000081041	347
ENSG00000081051	0
ENSG00000081052	16
ENSG00000081059	371
ENSG00000081087	4359
ENSG00000081138	0
ENSG00000081148	5
ENSG00000081154	4258
ENSG00000081177	402
ENSG00000081181	24
ENSG00000081189	3301
ENSG00000081237	8937
ENSG00000081248	0
ENSG00000081277	0
ENSG00000081307	1128
ENSG00000081320	1698
ENSG00000081377	901
ENSG00000081386	509
ENSG00000081479	2
ENSG00000081665	384
ENSG00000081692	487
ENSG00000081721	817
ENSG00000081760	887
ENSG00000081791	1905
ENSG00000081800	0
ENSG00000081803	7
ENSG00000081818	52
ENSG00000081842	0
ENSG00000081853	0
ENSG00000081870	843
ENSG00000081913	4549
ENSG00000081923	151
ENSG00000081985	4120
ENSG00000082014	681
ENSG00000082068	1010
ENSG00000082074	572
ENSG00000082126	0
ENSG00000082146	670
ENSG00000082153	8275
ENSG00000082175	208
ENSG00000082196	28
ENSG00000082212	4893
ENSG00000082213	2469
ENSG00000082258	1297
ENSG00000082269	1639
ENSG00000082293	97
ENSG00000082397	1746
ENSG00000082438	0
ENSG00000082458	1
ENSG00000082482	14
ENSG00000082497	0
ENSG00000082512	95
ENSG00000082515	809
ENSG00000082516	2772
ENSG00000082556	6
ENSG00000082641	9185
ENSG00000082684	4
ENSG00000082701	3371
ENSG00000082781	835
ENSG00000082805	1016
ENSG00000082898	14901
ENSG00000082929	0
ENSG00000082996	1226
ENSG00000083067	5
ENSG00000083093	1086
ENSG00000083097	718
ENSG00000083099	2088
ENSG00000083123	625
ENSG00000083168	5827
ENSG00000083223	1276
ENSG00000083290	295
ENSG00000083307	0
ENSG00000083312	14028
ENSG00000083444	5218
ENSG00000083454	30
ENSG00000083457	315
ENSG00000083520	2530
ENSG00000083535	317
ENSG00000083544	288
ENSG00000083622	0
ENSG00000083635	495
ENSG00000083642	2237
ENSG00000083720	1454
ENSG00000083750	207
ENSG00000083782	3
ENSG00000083799	2721
ENSG00000083807	83
ENSG00000083812	496
ENSG00000083814	231
ENSG00000083817	260
ENSG00000083828	418
ENSG00000083838	114
ENSG00000083842	0
ENSG00000083844	391
ENSG00000083845	19605
ENSG00000083857	10646
ENSG00000083896	3007
ENSG00000083937	997
ENSG00000084070	61763
ENSG00000084072	5333
ENSG00000084073	35321
ENSG00000084090	7430
ENSG00000084092	1869
ENSG00000084093	3392
ENSG00000084110	765
ENSG00000084112	4029
ENSG00000084207	9305
ENSG00000084234	43976
ENSG00000084444	750
ENSG00000084453	0
ENSG00000084463	3856
ENSG00000084623	8243
ENSG00000084628	14
ENSG00000084636	0
ENSG00000084652	4413
ENSG00000084674	0
ENSG00000084676	843
ENSG00000084693	674
ENSG00000084710	7
ENSG00000084731	431
ENSG00000084733	6566
ENSG00000084734	0
ENSG00000084754	9866
ENSG00000084764	158
ENSG00000084774	7172
ENSG00000085063	485
ENSG00000085117	2435
ENSG00000085185	1146
ENSG00000085224	3224
ENSG00000085231	3467
ENSG00000085265	19
ENSG00000085274	539
ENSG00000085276	0
ENSG00000085365	1583
ENSG00000085377	3910
ENSG00000085382	1019
ENSG00000085415	3792
ENSG00000085433	631
ENSG00000085449	5472
ENSG00000085465	16
ENSG00000085491	3046
ENSG00000085511	2972
ENSG00000085514	81
ENSG00000085552	47
ENSG00000085563	65
ENSG00000085644	1168
ENSG00000085662	2863
ENSG00000085719	2683
ENSG00000085721	3008
ENSG00000085733	118
ENSG00000085741	20
ENSG00000085760	1650
ENSG00000085788	2360
ENSG00000085831	44
ENSG00000085832	2715
ENSG00000085840	2772
ENSG00000085871	1153
ENSG00000085872	5115
ENSG00000085978	1242
ENSG00000085982	1003
ENSG00000085998	1863
ENSG00000085999	1949
ENSG00000086015	2441
ENSG00000086061	8433
ENSG00000086062	4302
ENSG00000086065	1956
ENSG00000086102	4122
ENSG00000086159	0
ENSG00000086189	1929
ENSG00000086200	1383
ENSG00000086205	11
ENSG00000086232	7656
ENSG00000086288	9
ENSG00000086289	2058
ENSG00000086300	554
ENSG00000086475	2154
ENSG00000086504	1951
ENSG00000086506	6
ENSG00000086544	329
ENSG00000086548	8
ENSG00000086570	12
ENSG00000086589	3306
ENSG00000086598	6223
ENSG00000086619	845
ENSG00000086666	1728
ENSG00000086696	0
ENSG00000086712	1601
ENSG00000086717	3
ENSG00000086730	7658
ENSG00000086758	22500
ENSG00000086827	1397
ENSG00000086848	91
ENSG00000086967	6
ENSG00000086991	0
ENSG00000087008	1468
ENSG00000087053	2658
ENSG00000087074	4057
ENSG00000087076	53
ENSG00000087077	3429
ENSG00000087085	15
ENSG00000087086	233090
ENSG00000087087	7996
ENSG00000087088	3142
ENSG00000087095	1033
ENSG00000087111	4755
ENSG00000087116	3924
ENSG00000087128	0
ENSG00000087152	4262
ENSG00000087157	1808
ENSG00000087191	3710
ENSG00000087206	1172
ENSG00000087237	10
ENSG00000087245	1919
ENSG00000087250	0
ENSG00000087253	5283
ENSG00000087258	4
ENSG00000087263	2342
ENSG00000087266	6366
ENSG00000087269	3759
ENSG00000087274	6006
ENSG00000087299	391
ENSG00000087301	682
ENSG00000087302	2492
ENSG00000087303	16
ENSG00000087338	1611
ENSG00000087365	10598
ENSG00000087448	1544
ENSG00000087460	23957
ENSG00000087470	3313
ENSG00000087494	0
ENSG00000087495	3709
ENSG00000087502	1564
ENSG00000087510	65
ENSG00000087586	4349
ENSG00000087589	184
ENSG00000087842	1040
ENSG00000087884	30
ENSG00000087903	929
ENSG00000087916	0
ENSG00000087995	1119
ENSG00000088002	14
ENSG00000088035	495
ENSG00000088038	3745
ENSG00000088053	5
ENSG00000088179	192
ENSG00000088205	5436
ENSG00000088247	21563
ENSG00000088256	579
ENSG00000088280	1
ENSG00000088298	1465
ENSG00000088305	286
ENSG00000088320	0
ENSG00000088325	8753
ENSG00000088340	2
ENSG00000088356	717
ENSG00000088367	56
ENSG00000088386	0
ENSG00000088387	21
ENSG00000088448	1462
ENSG00000088451	429
ENSG00000088538	5
ENSG00000088543	43
ENSG00000088682	994
ENSG00000088726	0
ENSG00000088727	163
ENSG00000088756	0
ENSG00000088766	1142
ENSG00000088782	0
ENSG00000088808	144
ENSG00000088812	3031
ENSG00000088826	187
ENSG00000088827	1649
ENSG00000088832	5236
ENSG00000088833	1182
ENSG00000088836	393
ENSG00000088854	797
ENSG00000088876	194
ENSG00000088881	1
ENSG00000088882	41
ENSG00000088888	1722
ENSG00000088899	40
ENSG00000088926	1
ENSG00000088930	10322
ENSG00000088970	574
ENSG00000088986	3979
ENSG00000088992	74
ENSG00000089006	2404
ENSG00000089009	25515
ENSG00000089012	2
ENSG00000089022	1406
ENSG00000089041	877
ENSG00000089048	964
ENSG00000089050	359
ENSG00000089053	7380
ENSG00000089057	2563
ENSG00000089060	1371
ENSG00000089063	2541
ENSG00000089091	441
ENSG00000089094	6092
ENSG00000089101	0
ENSG00000089116	0
ENSG00000089123	130
ENSG00000089127	660
ENSG00000089154	12574
ENSG00000089157	63117
ENSG00000089159	857
ENSG00000089163	40
ENSG00000089169	0
ENSG00000089177	329
ENSG00000089195	787
ENSG00000089199	1
ENSG00000089220	5315
ENSG00000089225	0
ENSG00000089234	1171
ENSG00000089248	3575
ENSG00000089250	3
ENSG00000089280	11823
ENSG00000089289	1131
ENSG00000089327	1343
ENSG00000089335	528
ENSG00000089351	6374
ENSG00000089356	4
ENSG00000089472	10
ENSG00000089486	1033
ENSG00000089505	121
ENSG00000089558	100
ENSG00000089597	23350
ENSG00000089639	4580
ENSG00000089682	454
ENSG00000089685	1527
ENSG00000089692	9
ENSG00000089693	3145
ENSG00000089723	309
ENSG00000089737	5848
ENSG00000089775	300
ENSG00000089818	355
ENSG00000089820	7311
ENSG00000089847	79
ENSG00000089876	484
ENSG00000089902	4918
ENSG00000089916	3743
ENSG00000090006	1458
ENSG00000090013	885
ENSG00000090020	1891
ENSG00000090054	1872
ENSG00000090060	13089
ENSG00000090061	3170
ENSG00000090097	547
ENSG00000090104	264
ENSG00000090238	188
ENSG00000090263	612
ENSG00000090266	836
ENSG00000090273	4533
ENSG00000090316	4158
ENSG00000090339	3540
ENSG00000090372	3990
ENSG00000090376	9537
ENSG00000090382	22603
ENSG00000090402	0
ENSG00000090432	1156
ENSG00000090447	837
ENSG00000090470	2079
ENSG00000090487	5982
ENSG00000090512	0
ENSG00000090520	3987
ENSG00000090530	61
ENSG00000090534	0
ENSG00000090539	1
ENSG00000090554	3
ENSG00000090565	1318
ENSG00000090581	1089
ENSG00000090612	684
ENSG00000090615	5549
ENSG00000090621	35010
ENSG00000090659	2274
ENSG00000090661	81
ENSG00000090674	885
ENSG00000090686	3111
ENSG00000090776	564
ENSG00000090857	1562
ENSG00000090861	10631
ENSG00000090863	4859
ENSG00000090889	2535
ENSG00000090905	2128
ENSG00000090920	4
ENSG00000090924	3941
ENSG00000090932	35
ENSG00000090971	482
ENSG00000090975	299
ENSG00000090989	1589
ENSG00000091009	3661
ENSG00000091010	0
ENSG00000091039	6896
ENSG00000091073	1267
ENSG00000091106	185
ENSG00000091127	1620
ENSG00000091128	0
ENSG00000091129	16
ENSG00000091136	395
ENSG00000091137	5
ENSG00000091138	0
ENSG00000091140	5444
ENSG00000091157	1064
ENSG00000091164	2708
ENSG00000091181	0
ENSG00000091262	447
ENSG00000091317	4246
ENSG00000091409	701
ENSG00000091428	11
ENSG00000091436	2528
ENSG00000091482	0
ENSG00000091483	4659
ENSG00000091490	965
ENSG00000091513	3
ENSG00000091527	10769
ENSG00000091536	0
ENSG00000091542	1666
ENSG00000091583	0
ENSG00000091592	37
ENSG00000091622	0
ENSG00000091640	386
ENSG00000091651	1758
ENSG00000091656	5
ENSG00000091664	0
ENSG00000091704	0
ENSG00000091732	883
ENSG00000091831	0
ENSG00000091844	63
ENSG00000091879	5
ENSG00000091947	1608
ENSG00000091972	0
ENSG00000091986	2
ENSG00000092009	1
ENSG00000092010	3940
ENSG00000092020	1071
ENSG00000092036	526
ENSG00000092051	5
ENSG00000092054	0
ENSG00000092067	61
ENSG00000092068	109
ENSG00000092094	709
ENSG00000092096	47
ENSG00000092098	1054
ENSG00000092108	831
ENSG00000092140	1099
ENSG00000092148	5305
ENSG00000092199	21919
ENSG00000092200	19
ENSG00000092201	11816
ENSG00000092203	1981
ENSG00000092208	489
ENSG00000092295	27
ENSG00000092330	925
ENSG00000092345	0
ENSG00000092377	0
ENSG00000092421	76
ENSG00000092439	3940
ENSG00000092445	1121
ENSG00000092470	1812
ENSG00000092529	13
ENSG00000092531	1307
ENSG00000092607	83
ENSG00000092621	2542
ENSG00000092758	133
ENSG00000092820	10148
ENSG00000092841	6318
[truncated: 55,778 more rows]

## Sheet: EV_R2
ENSG00000000003	93
ENSG00000000005	0
ENSG00000000419	1299
ENSG00000000457	273
ENSG00000000460	937
ENSG00000000938	1246
ENSG00000000971	2
ENSG00000001036	2054
ENSG00000001084	1323
ENSG00000001167	2994
ENSG00000001460	232
ENSG00000001461	866
ENSG00000001497	3450
ENSG00000001561	1059
ENSG00000001617	137
ENSG00000001626	0
ENSG00000001629	2421
ENSG00000001630	178
ENSG00000001631	1345
ENSG00000002016	200
ENSG00000002079	2
ENSG00000002330	280
ENSG00000002549	7679
ENSG00000002586	3119
ENSG00000002587	0
ENSG00000002726	3550
ENSG00000002745	0
ENSG00000002746	82
ENSG00000002822	1540
ENSG00000002834	8532
ENSG00000002919	2270
ENSG00000002933	598
ENSG00000003056	4705
ENSG00000003096	192
ENSG00000003137	11
ENSG00000003147	236
ENSG00000003249	63
ENSG00000003393	958
ENSG00000003400	519
ENSG00000003402	2864
ENSG00000003436	33
ENSG00000003509	335
ENSG00000003756	1957
ENSG00000003987	140
ENSG00000003989	1796
ENSG00000004059	1423
ENSG00000004139	28
ENSG00000004142	4723
ENSG00000004399	9291
ENSG00000004455	8355
ENSG00000004468	3807
ENSG00000004478	3134
ENSG00000004487	3699
ENSG00000004534	2414
ENSG00000004660	69
ENSG00000004700	1336
ENSG00000004766	617
ENSG00000004776	6
ENSG00000004777	419
ENSG00000004779	2391
ENSG00000004799	43
ENSG00000004809	1065
ENSG00000004838	11
ENSG00000004846	0
ENSG00000004848	65
ENSG00000004864	1105
ENSG00000004866	360
ENSG00000004897	4647
ENSG00000004939	0
ENSG00000004948	0
ENSG00000004961	1161
ENSG00000004975	1050
ENSG00000005001	0
ENSG00000005007	6886
ENSG00000005020	3343
ENSG00000005022	12613
ENSG00000005059	200
ENSG00000005073	709
ENSG00000005075	1173
ENSG00000005100	1860
ENSG00000005102	0
ENSG00000005108	3722
ENSG00000005156	1557
ENSG00000005175	1179
ENSG00000005187	27
ENSG00000005189	440
ENSG00000005194	2385
ENSG00000005206	2183
ENSG00000005238	674
ENSG00000005243	171
ENSG00000005249	1142
ENSG00000005302	724
ENSG00000005339	5783
ENSG00000005379	423
ENSG00000005381	18
ENSG00000005421	0
ENSG00000005436	741
ENSG00000005448	390
ENSG00000005469	253
ENSG00000005471	644
ENSG00000005483	2438
ENSG00000005486	1067
ENSG00000005513	0
ENSG00000005700	4204
ENSG00000005801	774
ENSG00000005810	5991
ENSG00000005812	1105
ENSG00000005844	15553
ENSG00000005882	363
ENSG00000005884	38
ENSG00000005889	1401
ENSG00000005893	11912
ENSG00000005955	2573
ENSG00000005961	15
ENSG00000005981	0
ENSG00000006007	3003
ENSG00000006015	1201
ENSG00000006016	3
ENSG00000006025	348
ENSG00000006042	0
ENSG00000006047	1
ENSG00000006059	0
ENSG00000006062	224
ENSG00000006071	0
ENSG00000006074	0
ENSG00000006075	1610
ENSG00000006114	1951
ENSG00000006116	4
ENSG00000006118	41
ENSG00000006125	8359
ENSG00000006128	0
ENSG00000006194	1855
ENSG00000006210	0
ENSG00000006282	503
ENSG00000006283	16
ENSG00000006327	65
ENSG00000006377	0
ENSG00000006432	26
ENSG00000006451	1120
ENSG00000006453	65
ENSG00000006459	182
ENSG00000006468	88
ENSG00000006530	943
ENSG00000006534	1309
ENSG00000006555	0
ENSG00000006576	1308
ENSG00000006606	5
ENSG00000006607	2261
ENSG00000006611	51
ENSG00000006625	1884
ENSG00000006634	1963
ENSG00000006638	61
ENSG00000006652	2577
ENSG00000006659	0
ENSG00000006695	669
ENSG00000006704	802
ENSG00000006712	1878
ENSG00000006715	2527
ENSG00000006740	267
ENSG00000006744	2401
ENSG00000006747	407
ENSG00000006756	898
ENSG00000006757	137
ENSG00000006788	0
ENSG00000006831	2352
ENSG00000006837	34
ENSG00000007001	0
ENSG00000007038	0
ENSG00000007047	1858
ENSG00000007062	3
ENSG00000007080	2196
ENSG00000007129	101
ENSG00000007168	3047
ENSG00000007171	19
ENSG00000007174	0
ENSG00000007202	11915
ENSG00000007216	0
ENSG00000007237	8066
ENSG00000007255	391
ENSG00000007264	320
ENSG00000007306	0
ENSG00000007312	30
ENSG00000007314	1
ENSG00000007341	413
ENSG00000007350	915
ENSG00000007372	62
ENSG00000007376	1933
ENSG00000007384	219
ENSG00000007392	831
ENSG00000007402	5
ENSG00000007516	20
ENSG00000007520	1384
ENSG00000007541	1512
ENSG00000007545	1133
ENSG00000007866	69
ENSG00000007908	0
ENSG00000007923	1770
ENSG00000007933	0
ENSG00000007944	740
ENSG00000007952	18
ENSG00000007968	1440
ENSG00000008018	7582
ENSG00000008056	35
ENSG00000008083	1387
ENSG00000008086	30
ENSG00000008118	0
ENSG00000008128	21
ENSG00000008130	4284
ENSG00000008196	0
ENSG00000008197	0
ENSG00000008226	15
ENSG00000008256	1213
ENSG00000008277	524
ENSG00000008282	3132
ENSG00000008283	463
ENSG00000008294	4703
ENSG00000008300	300
ENSG00000008311	149
ENSG00000008323	0
ENSG00000008324	796
ENSG00000008382	237
ENSG00000008394	2751
ENSG00000008405	342
ENSG00000008438	7
ENSG00000008441	1690
ENSG00000008513	5076
ENSG00000008516	439
ENSG00000008517	316
ENSG00000008710	3936
ENSG00000008735	22
ENSG00000008838	4732
ENSG00000008853	1005
ENSG00000008869	1426
ENSG00000008952	4130
ENSG00000008988	27679
ENSG00000009307	31579
ENSG00000009335	9102
ENSG00000009413	2876
ENSG00000009694	9
ENSG00000009709	0
ENSG00000009724	60
ENSG00000009765	0
ENSG00000009780	252
ENSG00000009790	568
ENSG00000009830	704
ENSG00000009844	3292
ENSG00000009950	283
ENSG00000009954	11202
ENSG00000010017	1230
ENSG00000010030	77
ENSG00000010072	1176
ENSG00000010165	2443
ENSG00000010219	78
ENSG00000010244	8121
ENSG00000010256	7309
ENSG00000010270	1939
ENSG00000010278	309
ENSG00000010282	0
ENSG00000010292	7877
ENSG00000010295	874
ENSG00000010310	18
ENSG00000010318	247
ENSG00000010319	317
ENSG00000010322	4084
ENSG00000010327	10
ENSG00000010361	48
ENSG00000010379	1
ENSG00000010404	1937
ENSG00000010438	0
ENSG00000010539	1109
ENSG00000010610	7455
ENSG00000010626	31
ENSG00000010671	3193
ENSG00000010704	49
ENSG00000010803	5629
ENSG00000010810	448
ENSG00000010818	2275
ENSG00000010932	0
ENSG00000011007	3283
ENSG00000011009	1643
ENSG00000011021	753
ENSG00000011028	14850
ENSG00000011052	0
ENSG00000011083	0
ENSG00000011105	6
ENSG00000011114	2470
ENSG00000011132	1020
ENSG00000011143	342
ENSG00000011198	503
ENSG00000011201	2274
ENSG00000011243	1778
ENSG00000011258	1332
ENSG00000011260	2988
ENSG00000011275	3273
ENSG00000011295	781
ENSG00000011304	28344
ENSG00000011332	60
ENSG00000011347	5
ENSG00000011376	1759
ENSG00000011405	1911
ENSG00000011422	8109
ENSG00000011426	5759
ENSG00000011451	3360
ENSG00000011454	962
ENSG00000011465	95
ENSG00000011478	1164
ENSG00000011485	3133
ENSG00000011523	403
ENSG00000011566	372
ENSG00000011590	10
ENSG00000011600	1534
ENSG00000011638	296
ENSG00000011677	0
ENSG00000012048	7620
ENSG00000012061	1207
ENSG00000012124	22
ENSG00000012171	22
ENSG00000012174	1578
ENSG00000012211	754
ENSG00000012223	0
ENSG00000012232	2391
ENSG00000012504	0
ENSG00000012660	8863
ENSG00000012779	210
ENSG00000012817	538
ENSG00000012822	291
ENSG00000012963	2533
ENSG00000012983	945
ENSG00000013016	0
ENSG00000013275	4054
ENSG00000013288	4912
ENSG00000013293	0
ENSG00000013297	2
ENSG00000013306	3779
ENSG00000013364	3008
ENSG00000013374	1913
ENSG00000013375	665
ENSG00000013392	100
ENSG00000013441	737
ENSG00000013503	457
ENSG00000013523	1248
ENSG00000013561	1421
ENSG00000013563	379
ENSG00000013573	1785
ENSG00000013583	422
ENSG00000013588	0
ENSG00000013619	56
ENSG00000013725	9
ENSG00000013810	7147
ENSG00000014123	2034
ENSG00000014138	2329
ENSG00000014164	2048
ENSG00000014216	4940
ENSG00000014257	616
ENSG00000014641	6856
ENSG00000014824	2980
ENSG00000014914	440
ENSG00000014919	1213
ENSG00000015133	2383
ENSG00000015153	313
ENSG00000015171	1098
ENSG00000015285	4205
ENSG00000015413	5
ENSG00000015475	3553
ENSG00000015479	13794
ENSG00000015520	1
ENSG00000015532	994
ENSG00000015568	3
ENSG00000015592	1
ENSG00000015676	2354
ENSG00000016082	0
ENSG00000016391	128
ENSG00000016402	12
ENSG00000016490	0
ENSG00000016602	0
ENSG00000016864	1334
ENSG00000017260	3601
ENSG00000017373	15
ENSG00000017427	16
ENSG00000017483	2565
ENSG00000017621	23
ENSG00000017797	5001
ENSG00000018189	357
ENSG00000018236	18
ENSG00000018280	172
ENSG00000018408	111
ENSG00000018510	2933
ENSG00000018607	0
ENSG00000018610	1005
ENSG00000018625	0
ENSG00000018699	1043
ENSG00000018869	30
ENSG00000019102	40
ENSG00000019144	951
ENSG00000019169	597
ENSG00000019186	0
ENSG00000019485	26
ENSG00000019505	0
ENSG00000019549	48
ENSG00000019582	15890
ENSG00000019991	203
ENSG00000019995	756
ENSG00000020129	2120
ENSG00000020181	7476
ENSG00000020219	0
ENSG00000020256	1048
ENSG00000020426	283
ENSG00000020577	105
ENSG00000020633	3103
ENSG00000020922	1284
ENSG00000021300	6
ENSG00000021355	1195
ENSG00000021461	0
ENSG00000021488	0
ENSG00000021574	1132
ENSG00000021645	0
ENSG00000021762	926
ENSG00000021776	3129
ENSG00000021826	313
ENSG00000021852	0
ENSG00000022267	807
ENSG00000022277	1826
ENSG00000022355	1
ENSG00000022556	62
ENSG00000022567	4163
ENSG00000022840	4621
ENSG00000022976	510
ENSG00000023041	1474
ENSG00000023171	772
ENSG00000023191	10340
ENSG00000023228	4592
ENSG00000023287	3272
ENSG00000023318	2504
ENSG00000023330	11403
ENSG00000023445	561
ENSG00000023516	3033
ENSG00000023572	412
ENSG00000023608	253
ENSG00000023697	407
ENSG00000023734	2719
ENSG00000023839	32
ENSG00000023892	2235
ENSG00000023902	3785
ENSG00000023909	4239
ENSG00000024048	3337
ENSG00000024422	1138
ENSG00000024526	1639
ENSG00000024862	715
ENSG00000025039	2978
ENSG00000025156	897
ENSG00000025293	2467
ENSG00000025423	65
ENSG00000025434	1244
ENSG00000025708	6980
ENSG00000025770	2420
ENSG00000025772	1701
ENSG00000025796	7901
ENSG00000025800	4397
ENSG00000026025	5098
ENSG00000026036	90
ENSG00000026103	44
ENSG00000026297	2453
ENSG00000026508	7166
ENSG00000026559	862
ENSG00000026652	361
ENSG00000026751	2049
ENSG00000026950	260
ENSG00000027001	186
ENSG00000027075	240
ENSG00000027644	0
ENSG00000027697	3091
ENSG00000027847	670
ENSG00000027869	42
ENSG00000028116	843
ENSG00000028137	11147
ENSG00000028203	635
ENSG00000028277	5333
ENSG00000028310	3412
ENSG00000028528	2585
ENSG00000028839	530
ENSG00000029153	548
ENSG00000029363	11372
ENSG00000029364	3317
ENSG00000029534	37
ENSG00000029559	0
ENSG00000029639	375
ENSG00000029725	1646
ENSG00000029993	2259
ENSG00000030066	6652
ENSG00000030110	2888
ENSG00000030304	1
ENSG00000030419	131
ENSG00000030582	24577
ENSG00000031003	1368
ENSG00000031081	539
ENSG00000031544	0
ENSG00000031691	1103
ENSG00000031698	3237
ENSG00000031823	3010
ENSG00000032219	1235
ENSG00000032389	1212
ENSG00000032444	5761
ENSG00000032742	262
ENSG00000033011	816
ENSG00000033030	1135
ENSG00000033050	6920
ENSG00000033100	3565
ENSG00000033122	23
ENSG00000033170	712
ENSG00000033178	4073
ENSG00000033327	1475
ENSG00000033627	2735
ENSG00000033800	2333
ENSG00000033867	3160
ENSG00000034053	2402
ENSG00000034063	8152
ENSG00000034152	2438
ENSG00000034239	0
ENSG00000034510	3940
ENSG00000034533	200
ENSG00000034677	1594
ENSG00000034693	452
ENSG00000034713	1572
ENSG00000034971	0
ENSG00000035115	373
ENSG00000035141	1224
ENSG00000035403	3232
ENSG00000035499	1756
ENSG00000035664	58
ENSG00000035681	10394
ENSG00000035687	3329
ENSG00000035720	40
ENSG00000035862	2147
ENSG00000035928	4625
ENSG00000036054	1857
ENSG00000036257	3790
ENSG00000036448	5
ENSG00000036473	0
ENSG00000036530	14
ENSG00000036549	1673
ENSG00000036565	23
ENSG00000036672	470
ENSG00000036828	0
ENSG00000037042	287
ENSG00000037241	759
ENSG00000037280	12
ENSG00000037474	8298
ENSG00000037637	1368
ENSG00000037749	1286
ENSG00000037757	851
ENSG00000037897	422
ENSG00000037965	0
ENSG00000038002	466
ENSG00000038210	2538
ENSG00000038219	3904
ENSG00000038274	3414
ENSG00000038295	0
ENSG00000038358	4356
ENSG00000038382	270
ENSG00000038427	1083
ENSG00000038532	1954
ENSG00000038945	45
ENSG00000039068	1
ENSG00000039123	4355
ENSG00000039139	0
ENSG00000039319	1330
ENSG00000039523	1413
ENSG00000039537	0
ENSG00000039560	1178
ENSG00000039600	0
ENSG00000039650	937
ENSG00000039987	1
ENSG00000040199	514
ENSG00000040275	2321
ENSG00000040341	1812
ENSG00000040487	1030
ENSG00000040531	422
ENSG00000040608	66
ENSG00000040633	670
ENSG00000040731	0
ENSG00000040933	2377
ENSG00000041353	133
ENSG00000041357	6318
ENSG00000041515	0
ENSG00000041802	2278
ENSG00000041880	268
ENSG00000041982	11
ENSG00000041988	318
ENSG00000042062	0
ENSG00000042088	1536
ENSG00000042286	985
ENSG00000042304	0
ENSG00000042317	105
ENSG00000042429	1449
ENSG00000042445	316
ENSG00000042493	5964
ENSG00000042753	5186
ENSG00000042781	1
ENSG00000042813	0
ENSG00000042832	47
ENSG00000042980	307
ENSG00000043039	0
ENSG00000043093	2104
ENSG00000043143	3386
ENSG00000043355	684
ENSG00000043462	2457
ENSG00000043514	2467
ENSG00000043591	1197
ENSG00000044012	0
ENSG00000044090	1005
ENSG00000044115	5743
ENSG00000044446	703
ENSG00000044459	1189
ENSG00000044524	0
ENSG00000044574	26092
ENSG00000046604	398
ENSG00000046647	280
ENSG00000046651	611
ENSG00000046653	130
ENSG00000046774	0
ENSG00000046889	0
ENSG00000047056	1623
ENSG00000047188	2775
ENSG00000047230	845
ENSG00000047249	1960
ENSG00000047315	7730
ENSG00000047346	286
ENSG00000047365	72
ENSG00000047410	12369
ENSG00000047457	0
ENSG00000047578	651
ENSG00000047579	266
ENSG00000047597	210
ENSG00000047617	0
ENSG00000047621	752
ENSG00000047634	56
ENSG00000047644	1178
ENSG00000047648	35
ENSG00000047662	19
ENSG00000047849	7136
ENSG00000047932	3220
ENSG00000047936	1
ENSG00000048028	578
ENSG00000048052	2275
ENSG00000048140	1277
ENSG00000048162	1308
ENSG00000048342	46
ENSG00000048392	2250
ENSG00000048405	1906
ENSG00000048462	0
ENSG00000048471	668
ENSG00000048540	0
ENSG00000048544	3670
ENSG00000048545	0
ENSG00000048649	2478
ENSG00000048707	2990
ENSG00000048740	6387
ENSG00000048828	8877
ENSG00000048991	2425
ENSG00000049089	17253
ENSG00000049130	795
ENSG00000049167	424
ENSG00000049192	17
ENSG00000049239	2622
ENSG00000049245	971
ENSG00000049246	145
ENSG00000049247	183
ENSG00000049249	166
ENSG00000049283	0
ENSG00000049319	0
ENSG00000049323	31
ENSG00000049449	2826
ENSG00000049540	0
ENSG00000049541	2023
ENSG00000049618	4110
ENSG00000049656	7878
ENSG00000049759	689
ENSG00000049768	6
ENSG00000049769	98
ENSG00000049860	8355
ENSG00000049883	353
ENSG00000050030	207
ENSG00000050130	1139
ENSG00000050165	0
ENSG00000050327	108
ENSG00000050344	4539
ENSG00000050393	969
ENSG00000050405	1303
ENSG00000050426	1126
ENSG00000050438	19
ENSG00000050555	6
ENSG00000050628	44
ENSG00000050730	108
ENSG00000050748	3216
ENSG00000050767	838
ENSG00000050820	759
ENSG00000051009	1490
ENSG00000051108	2000
ENSG00000051128	842
ENSG00000051180	1226
ENSG00000051341	3449
ENSG00000051382	5898
ENSG00000051523	11841
ENSG00000051596	1670
ENSG00000051620	1994
ENSG00000051825	1711
ENSG00000052126	175
ENSG00000052344	0
ENSG00000052723	2851
ENSG00000052749	2808
ENSG00000052795	1150
ENSG00000052802	1398
ENSG00000052841	2772
ENSG00000052850	382
ENSG00000053108	6
ENSG00000053254	3360
ENSG00000053328	0
ENSG00000053371	1402
ENSG00000053372	3344
ENSG00000053438	28
ENSG00000053501	709
ENSG00000053524	12
ENSG00000053702	23
ENSG00000053747	212
ENSG00000053770	1295
ENSG00000053900	1341
ENSG00000053918	568
ENSG00000054116	1494
ENSG00000054118	6093
ENSG00000054148	1730
ENSG00000054179	0
ENSG00000054219	748
ENSG00000054267	3693
ENSG00000054277	336
ENSG00000054282	739
ENSG00000054356	0
ENSG00000054392	22
ENSG00000054523	1537
ENSG00000054598	104
ENSG00000054611	689
ENSG00000054654	0
ENSG00000054690	140
ENSG00000054793	1327
ENSG00000054796	0
ENSG00000054803	0
ENSG00000054938	2
ENSG00000054965	1565
ENSG00000054967	1261
ENSG00000054983	1032
ENSG00000055044	4245
ENSG00000055070	3219
ENSG00000055118	709
ENSG00000055130	5694
ENSG00000055147	742
ENSG00000055163	272
ENSG00000055208	4210
ENSG00000055211	1484
ENSG00000055332	2517
ENSG00000055483	3130
ENSG00000055609	5753
ENSG00000055732	274
ENSG00000055813	16
ENSG00000055917	6535
ENSG00000055950	740
ENSG00000055955	3
ENSG00000055957	4
ENSG00000056050	618
ENSG00000056097	7513
ENSG00000056277	293
ENSG00000056291	4
ENSG00000056487	0
ENSG00000056558	1054
ENSG00000056586	2028
ENSG00000056661	352
ENSG00000056736	87
ENSG00000056972	706
ENSG00000056998	338
ENSG00000057019	1089
ENSG00000057149	0
ENSG00000057252	3247
ENSG00000057294	23
ENSG00000057468	0
ENSG00000057593	0
ENSG00000057608	8789
ENSG00000057657	699
ENSG00000057663	1854
ENSG00000057704	10
ENSG00000057757	1063
ENSG00000057935	388
ENSG00000058056	2553
ENSG00000058063	3774
ENSG00000058085	0
ENSG00000058091	669
ENSG00000058262	14686
ENSG00000058272	2638
ENSG00000058335	315
ENSG00000058404	38
ENSG00000058453	581
ENSG00000058600	2243
ENSG00000058668	2670
ENSG00000058673	7683
ENSG00000058729	1039
ENSG00000058799	749
ENSG00000058804	8125
ENSG00000058866	428
ENSG00000059122	1709
ENSG00000059145	1698
ENSG00000059377	677
ENSG00000059378	587
ENSG00000059573	2230
ENSG00000059588	4431
ENSG00000059691	557
ENSG00000059728	602
ENSG00000059758	628
ENSG00000059769	151
ENSG00000059804	889
ENSG00000059915	10
ENSG00000060069	2710
ENSG00000060138	4562
ENSG00000060140	9
ENSG00000060237	20413
ENSG00000060303	0
ENSG00000060339	5298
ENSG00000060491	3353
ENSG00000060558	1908
ENSG00000060566	0
ENSG00000060642	449
ENSG00000060656	179
ENSG00000060688	2552
ENSG00000060709	0
ENSG00000060718	0
ENSG00000060749	3502
ENSG00000060762	2729
ENSG00000060971	811
ENSG00000060982	3186
ENSG00000061273	1079
ENSG00000061337	465
ENSG00000061455	19
ENSG00000061492	0
ENSG00000061656	78
ENSG00000061676	197
ENSG00000061794	1795
ENSG00000061918	215
ENSG00000061936	2004
ENSG00000061938	1330
ENSG00000061987	1607
ENSG00000062038	0
ENSG00000062096	0
ENSG00000062194	3394
ENSG00000062282	1344
ENSG00000062370	0
ENSG00000062485	9407
ENSG00000062524	9
ENSG00000062582	8
ENSG00000062598	1384
ENSG00000062650	4194
ENSG00000062716	2557
ENSG00000062725	1251
ENSG00000062822	5900
ENSG00000063015	6
ENSG00000063046	11635
ENSG00000063127	13
ENSG00000063169	1369
ENSG00000063176	921
ENSG00000063177	18623
ENSG00000063180	44
ENSG00000063241	1105
ENSG00000063244	10014
ENSG00000063245	6325
ENSG00000063322	2168
ENSG00000063438	9154
ENSG00000063515	0
ENSG00000063587	1067
ENSG00000063601	1192
ENSG00000063660	415
ENSG00000063761	311
ENSG00000063854	672
ENSG00000063978	5326
ENSG00000064012	1150
ENSG00000064042	0
ENSG00000064102	1238
ENSG00000064115	2018
ENSG00000064195	0
ENSG00000064199	137
ENSG00000064201	35
ENSG00000064205	13
ENSG00000064218	11
ENSG00000064225	830
ENSG00000064270	6
ENSG00000064300	10
ENSG00000064309	328
ENSG00000064313	3542
ENSG00000064393	6495
ENSG00000064419	5032
ENSG00000064489	4
ENSG00000064490	1850
ENSG00000064545	1652
ENSG00000064547	907
ENSG00000064601	6709
ENSG00000064607	3726
ENSG00000064651	1448
ENSG00000064652	138
ENSG00000064655	0
ENSG00000064666	6304
ENSG00000064687	771
ENSG00000064692	0
ENSG00000064703	1380
ENSG00000064726	3263
ENSG00000064763	829
ENSG00000064787	23
ENSG00000064835	0
ENSG00000064886	2
ENSG00000064932	11853
ENSG00000064933	735
ENSG00000064961	2898
ENSG00000064989	6
ENSG00000064995	1347
ENSG00000064999	2067
ENSG00000065000	15850
ENSG00000065029	1798
ENSG00000065054	302
ENSG00000065057	417
ENSG00000065060	3830
ENSG00000065135	4108
ENSG00000065150	5006
ENSG00000065154	1904
ENSG00000065183	3437
ENSG00000065243	1115
ENSG00000065268	2217
ENSG00000065308	1721
ENSG00000065320	32
ENSG00000065325	0
ENSG00000065328	2138
ENSG00000065357	411
ENSG00000065361	5
ENSG00000065371	0
ENSG00000065413	689
ENSG00000065427	7154
ENSG00000065457	1092
ENSG00000065485	957
ENSG00000065491	1035
ENSG00000065518	3214
ENSG00000065526	7303
ENSG00000065534	45
ENSG00000065548	3033
ENSG00000065559	791
ENSG00000065600	1498
ENSG00000065609	51
ENSG00000065613	2322
ENSG00000065615	1610
ENSG00000065618	1
ENSG00000065621	15
ENSG00000065665	114
ENSG00000065675	70
ENSG00000065717	6
ENSG00000065802	1903
ENSG00000065809	4854
ENSG00000065833	3091
ENSG00000065882	5934
ENSG00000065883	4353
ENSG00000065911	6120
ENSG00000065923	116
ENSG00000065970	1094
ENSG00000065978	182192
ENSG00000065989	502
ENSG00000066027	3144
ENSG00000066032	2
ENSG00000066044	6900
ENSG00000066056	0
ENSG00000066084	1491
ENSG00000066117	1460
ENSG00000066135	9478
ENSG00000066136	18691
ENSG00000066185	25
ENSG00000066230	70
ENSG00000066248	31
ENSG00000066279	6582
ENSG00000066294	408
ENSG00000066322	5956
ENSG00000066336	13819
ENSG00000066379	108
ENSG00000066382	21
ENSG00000066405	7
ENSG00000066422	2145
ENSG00000066427	498
ENSG00000066455	1243
ENSG00000066468	0
ENSG00000066557	731
ENSG00000066583	740
ENSG00000066629	212
ENSG00000066651	709
ENSG00000066654	2509
ENSG00000066697	602
ENSG00000066735	1
ENSG00000066739	1834
ENSG00000066777	5916
ENSG00000066813	0
ENSG00000066827	459
ENSG00000066855	1411
ENSG00000066923	46
ENSG00000066926	1251
ENSG00000066933	1115
ENSG00000067048	2372
ENSG00000067057	6930
ENSG00000067064	1722
ENSG00000067066	1925
ENSG00000067082	2949
ENSG00000067113	58
ENSG00000067141	517
ENSG00000067167	4257
ENSG00000067177	192
ENSG00000067182	4556
ENSG00000067191	30
ENSG00000067208	683
ENSG00000067221	215
ENSG00000067225	78263
ENSG00000067248	2663
ENSG00000067334	3980
ENSG00000067365	298
ENSG00000067369	1805
ENSG00000067445	305
ENSG00000067533	1277
ENSG00000067560	28262
ENSG00000067596	4244
ENSG00000067601	45
ENSG00000067606	56
ENSG00000067646	208
ENSG00000067704	10716
ENSG00000067715	0
ENSG00000067798	9683
ENSG00000067829	2606
ENSG00000067836	938
ENSG00000067840	214
ENSG00000067842	5
ENSG00000067900	5429
ENSG00000067955	5505
ENSG00000067992	365
ENSG00000068001	563
ENSG00000068024	3352
ENSG00000068028	1256
ENSG00000068078	66
ENSG00000068079	1063
ENSG00000068097	876
ENSG00000068120	3676
ENSG00000068137	1182
ENSG00000068305	1361
ENSG00000068308	2055
ENSG00000068323	2431
ENSG00000068354	479
ENSG00000068366	7156
ENSG00000068383	531
ENSG00000068394	782
ENSG00000068400	2178
ENSG00000068438	1864
ENSG00000068489	5481
ENSG00000068615	17
ENSG00000068650	4611
ENSG00000068654	6264
ENSG00000068697	1443
ENSG00000068724	6150
ENSG00000068745	1272
ENSG00000068781	0
ENSG00000068784	455
ENSG00000068793	5480
ENSG00000068796	3322
ENSG00000068831	912
ENSG00000068878	4953
ENSG00000068885	284
ENSG00000068903	2011
ENSG00000068912	1344
ENSG00000068971	350
ENSG00000068976	1
ENSG00000068985	0
ENSG00000069011	849
ENSG00000069018	0
ENSG00000069020	136
ENSG00000069122	0
ENSG00000069188	36
ENSG00000069206	0
ENSG00000069248	5953
ENSG00000069275	13997
ENSG00000069329	5642
ENSG00000069345	3510
ENSG00000069399	5457
ENSG00000069424	18534
ENSG00000069431	0
ENSG00000069482	622
ENSG00000069493	99
ENSG00000069509	0
ENSG00000069535	0
ENSG00000069667	15
ENSG00000069696	1
ENSG00000069702	574
ENSG00000069712	103
ENSG00000069764	12
ENSG00000069812	0
ENSG00000069849	4711
ENSG00000069869	1003
ENSG00000069943	611
ENSG00000069956	9490
ENSG00000069966	1072
ENSG00000069974	2667
ENSG00000069998	2149
ENSG00000070010	1620
ENSG00000070018	525
ENSG00000070019	0
ENSG00000070031	1
ENSG00000070047	4746
ENSG00000070061	2290
ENSG00000070081	2581
ENSG00000070087	35
ENSG00000070159	326
ENSG00000070182	45
ENSG00000070190	1167
ENSG00000070193	0
ENSG00000070214	5550
ENSG00000070269	523
ENSG00000070366	461
ENSG00000070367	3871
ENSG00000070371	3341
ENSG00000070388	0
ENSG00000070404	88
ENSG00000070413	3030
ENSG00000070423	3211
ENSG00000070444	625
ENSG00000070476	2025
ENSG00000070495	1722
ENSG00000070501	486
ENSG00000070526	0
ENSG00000070540	68
ENSG00000070601	0
ENSG00000070610	1265
ENSG00000070614	2664
ENSG00000070669	703
ENSG00000070718	870
ENSG00000070729	0
ENSG00000070731	29
ENSG00000070748	0
ENSG00000070756	107967
ENSG00000070759	134
ENSG00000070761	1156
ENSG00000070770	4933
ENSG00000070778	67
ENSG00000070785	1670
ENSG00000070808	34
ENSG00000070814	6787
ENSG00000070831	7370
ENSG00000070882	416
ENSG00000070886	0
ENSG00000070915	6
ENSG00000070950	1884
ENSG00000070961	6189
ENSG00000070985	0
ENSG00000071051	4898
ENSG00000071054	3206
ENSG00000071073	1162
ENSG00000071082	10536
ENSG00000071127	19296
ENSG00000071189	1918
ENSG00000071203	0
ENSG00000071205	350
ENSG00000071242	1379
ENSG00000071243	417
ENSG00000071246	1165
ENSG00000071282	11
ENSG00000071462	1929
ENSG00000071537	5057
ENSG00000071539	2770
ENSG00000071553	9461
ENSG00000071564	8049
ENSG00000071575	271
ENSG00000071626	9911
ENSG00000071655	3517
ENSG00000071677	0
ENSG00000071794	1718
ENSG00000071859	1692
ENSG00000071889	804
ENSG00000071894	7405
ENSG00000071909	11
ENSG00000071967	789
ENSG00000071991	0
ENSG00000071994	3153
ENSG00000072041	0
ENSG00000072042	1415
ENSG00000072062	3584
ENSG00000072071	2177
ENSG00000072080	0
ENSG00000072110	14985
ENSG00000072121	1285
ENSG00000072133	0
ENSG00000072134	169
ENSG00000072135	1923
ENSG00000072163	24
ENSG00000072182	1
ENSG00000072195	0
ENSG00000072201	58
ENSG00000072210	472
ENSG00000072274	13796
ENSG00000072310	4108
ENSG00000072315	0
ENSG00000072364	3935
ENSG00000072401	636
ENSG00000072415	631
ENSG00000072422	397
ENSG00000072444	1
ENSG00000072501	11493
ENSG00000072506	2022
ENSG00000072518	3677
ENSG00000072571	3411
ENSG00000072609	2924
ENSG00000072657	1071
ENSG00000072682	417
ENSG00000072694	5
ENSG00000072736	1646
ENSG00000072756	664
ENSG00000072778	5346
ENSG00000072786	8670
ENSG00000072803	3191
ENSG00000072818	27
ENSG00000072832	27
ENSG00000072840	148
ENSG00000072849	482
ENSG00000072858	12
ENSG00000072864	1829
ENSG00000072952	14
ENSG00000072954	88
ENSG00000072958	4697
ENSG00000073008	2640
ENSG00000073009	404
ENSG00000073050	1297
ENSG00000073060	8300
ENSG00000073067	8
ENSG00000073111	16748
ENSG00000073146	1
ENSG00000073150	386
ENSG00000073169	681
ENSG00000073282	1171
ENSG00000073331	701
ENSG00000073350	762
ENSG00000073417	657
ENSG00000073464	951
ENSG00000073536	1213
ENSG00000073578	6650
ENSG00000073584	1326
ENSG00000073598	6
ENSG00000073605	52
ENSG00000073614	2503
ENSG00000073670	111
ENSG00000073711	283
ENSG00000073712	68
ENSG00000073734	8
ENSG00000073737	711
ENSG00000073754	13
ENSG00000073756	451
ENSG00000073792	3272
ENSG00000073803	759
ENSG00000073849	2027
ENSG00000073861	3
ENSG00000073905	22
ENSG00000073910	7274
ENSG00000073921	4109
ENSG00000073969	4347
ENSG00000074047	0
ENSG00000074054	2927
ENSG00000074071	3451
ENSG00000074181	13
ENSG00000074201	3114
ENSG00000074211	1
ENSG00000074219	33
ENSG00000074266	725
ENSG00000074276	5
ENSG00000074317	0
ENSG00000074319	1413
ENSG00000074356	1028
ENSG00000074370	3382
ENSG00000074410	101
ENSG00000074416	1979
ENSG00000074527	0
ENSG00000074582	931
ENSG00000074590	67
ENSG00000074603	2077
ENSG00000074621	303
ENSG00000074657	1150
ENSG00000074660	21
ENSG00000074695	8244
ENSG00000074696	2227
ENSG00000074706	3416
ENSG00000074755	3101
ENSG00000074771	0
ENSG00000074800	64028
ENSG00000074803	2
ENSG00000074842	4491
ENSG00000074855	352
ENSG00000074935	490
ENSG00000074964	1369
ENSG00000074966	46
ENSG00000075035	0
ENSG00000075043	0
ENSG00000075073	18
ENSG00000075089	820
ENSG00000075131	1080
ENSG00000075142	1488
ENSG00000075151	7054
ENSG00000075188	1093
ENSG00000075213	131
ENSG00000075218	3236
ENSG00000075223	60
ENSG00000075234	726
ENSG00000075239	2196
ENSG00000075240	3621
ENSG00000075275	852
ENSG00000075290	1
ENSG00000075292	4065
ENSG00000075303	2951
ENSG00000075336	1086
ENSG00000075340	2281
ENSG00000075388	0
ENSG00000075391	1898
ENSG00000075399	455
ENSG00000075407	195
ENSG00000075413	3290
ENSG00000075415	15831
ENSG00000075420	9527
ENSG00000075426	2712
ENSG00000075429	98
ENSG00000075461	0
ENSG00000075539	3507
ENSG00000075568	2731
ENSG00000075618	20840
ENSG00000075624	253859
ENSG00000075643	25
ENSG00000075651	722
ENSG00000075673	0
ENSG00000075702	1996
ENSG00000075711	1931
ENSG00000075785	10185
ENSG00000075790	1197
ENSG00000075826	115
ENSG00000075856	3683
ENSG00000075884	908
ENSG00000075886	12
ENSG00000075891	0
ENSG00000075914	616
ENSG00000075945	422
ENSG00000075975	1717
ENSG00000076003	10262
ENSG00000076043	299
ENSG00000076053	516
ENSG00000076067	93
ENSG00000076108	8341
ENSG00000076201	3324
ENSG00000076242	2264
ENSG00000076248	2771
ENSG00000076258	132
ENSG00000076321	739
ENSG00000076344	2
ENSG00000076351	137
ENSG00000076356	17
ENSG00000076382	4200
ENSG00000076513	1944
ENSG00000076554	1135
ENSG00000076555	571
ENSG00000076604	862
ENSG00000076641	3913
ENSG00000076650	537
ENSG00000076662	479
ENSG00000076685	1025
ENSG00000076706	0
ENSG00000076716	1166
ENSG00000076770	1604
ENSG00000076826	419
ENSG00000076864	89
ENSG00000076924	4090
ENSG00000076928	8435
ENSG00000076944	2486
ENSG00000076984	2462
ENSG00000077009	0
ENSG00000077044	2959
ENSG00000077063	47
ENSG00000077080	0
ENSG00000077092	2
ENSG00000077097	8421
ENSG00000077147	6111
ENSG00000077150	5526
ENSG00000077152	1513
ENSG00000077157	897
ENSG00000077232	3829
ENSG00000077235	7176
ENSG00000077238	2049
ENSG00000077254	2387
ENSG00000077264	2
ENSG00000077274	99
ENSG00000077279	1
ENSG00000077312	2903
ENSG00000077327	127
ENSG00000077348	1498
ENSG00000077380	2065
ENSG00000077420	2612
ENSG00000077454	3685
ENSG00000077458	887
ENSG00000077463	1385
ENSG00000077498	0
ENSG00000077514	2504
ENSG00000077522	28
ENSG00000077549	7805
ENSG00000077585	797
ENSG00000077616	17
ENSG00000077684	1532
ENSG00000077713	1013
ENSG00000077721	3150
ENSG00000077782	3619
ENSG00000077800	0
ENSG00000077809	5181
ENSG00000077935	117
ENSG00000077942	78
ENSG00000077943	0
ENSG00000077984	53
ENSG00000078018	11
ENSG00000078043	1012
ENSG00000078053	8
ENSG00000078061	2712
ENSG00000078070	1394
ENSG00000078081	30
ENSG00000078098	5
ENSG00000078114	12
ENSG00000078124	972
ENSG00000078140	5569
ENSG00000078142	1321
ENSG00000078177	1392
ENSG00000078237	188
ENSG00000078246	211
ENSG00000078269	3069
ENSG00000078295	10
ENSG00000078304	3679
ENSG00000078319	225
ENSG00000078328	0
ENSG00000078369	17017
ENSG00000078399	1775
ENSG00000078401	6
ENSG00000078403	1373
ENSG00000078487	90
ENSG00000078549	0
ENSG00000078579	1
ENSG00000078589	0
ENSG00000078596	155
ENSG00000078618	10180
ENSG00000078668	6247
ENSG00000078674	9523
ENSG00000078687	656
ENSG00000078699	977
ENSG00000078725	0
ENSG00000078747	2943
ENSG00000078795	7
ENSG00000078804	497
ENSG00000078808	8481
ENSG00000078814	16
ENSG00000078898	0
ENSG00000078900	491
ENSG00000078902	2400
ENSG00000078967	334
ENSG00000079101	3
ENSG00000079102	6
ENSG00000079112	0
ENSG00000079134	1327
ENSG00000079150	137
ENSG00000079156	6
ENSG00000079215	2633
ENSG00000079246	17333
ENSG00000079257	0
ENSG00000079263	8
ENSG00000079277	1272
ENSG00000079308	1035
ENSG00000079313	3018
ENSG00000079332	2485
ENSG00000079335	582
ENSG00000079337	28
ENSG00000079385	13
ENSG00000079387	908
ENSG00000079393	0
ENSG00000079432	5711
ENSG00000079435	149
ENSG00000079459	7405
ENSG00000079462	465
ENSG00000079482	124
ENSG00000079557	0
ENSG00000079616	4178
ENSG00000079689	0
ENSG00000079691	60
ENSG00000079739	510
ENSG00000079785	3266
ENSG00000079805	8293
ENSG00000079819	7457
ENSG00000079841	2
ENSG00000079931	77
ENSG00000079950	829
ENSG00000079974	354
ENSG00000079999	5632
ENSG00000080007	4
ENSG00000080031	83
ENSG00000080166	0
ENSG00000080189	2324
ENSG00000080200	490
ENSG00000080224	17
ENSG00000080293	0
ENSG00000080298	390
ENSG00000080345	5841
ENSG00000080371	2801
ENSG00000080493	41
ENSG00000080503	7231
ENSG00000080511	0
ENSG00000080546	492
ENSG00000080561	139
ENSG00000080572	0
ENSG00000080573	1
ENSG00000080603	11018
ENSG00000080608	3627
ENSG00000080618	0
ENSG00000080644	4
ENSG00000080709	1597
ENSG00000080802	904
ENSG00000080815	3537
ENSG00000080819	1426
ENSG00000080822	1120
ENSG00000080823	55
ENSG00000080824	54802
ENSG00000080839	4049
ENSG00000080845	876
ENSG00000080854	0
ENSG00000080910	0
ENSG00000080947	50
ENSG00000080986	1732
ENSG00000081014	1229
ENSG00000081019	1451
ENSG00000081026	475
ENSG00000081041	373
ENSG00000081051	0
ENSG00000081052	8
ENSG00000081059	308
ENSG00000081087	4006
ENSG00000081138	0
ENSG00000081148	14
ENSG00000081154	4075
ENSG00000081177	375
ENSG00000081181	43
ENSG00000081189	3337
ENSG00000081237	8732
ENSG00000081248	0
ENSG00000081277	0
ENSG00000081307	1270
ENSG00000081320	1760
ENSG00000081377	934
ENSG00000081386	432
ENSG00000081479	9
ENSG00000081665	359
ENSG00000081692	462
ENSG00000081721	682
ENSG00000081760	875
ENSG00000081791	1606
ENSG00000081800	0
ENSG00000081803	7
ENSG00000081818	11
ENSG00000081842	0
ENSG00000081853	0
ENSG00000081870	841
ENSG00000081913	4344
ENSG00000081923	202
ENSG00000081985	3979
ENSG00000082014	708
ENSG00000082068	980
ENSG00000082074	642
ENSG00000082126	0
ENSG00000082146	618
ENSG00000082153	8091
ENSG00000082175	213
ENSG00000082196	24
ENSG00000082212	4488
ENSG00000082213	2492
ENSG00000082258	1288
ENSG00000082269	1744
ENSG00000082293	46
ENSG00000082397	1785
ENSG00000082438	0
ENSG00000082458	24
ENSG00000082482	6
ENSG00000082497	0
ENSG00000082512	107
ENSG00000082515	710
ENSG00000082516	2532
ENSG00000082556	1
ENSG00000082641	8369
ENSG00000082684	0
ENSG00000082701	3023
ENSG00000082781	721
ENSG00000082805	853
ENSG00000082898	14293
ENSG00000082929	0
ENSG00000082996	1257
ENSG00000083067	0
ENSG00000083093	1074
ENSG00000083097	581
ENSG00000083099	1940
ENSG00000083123	609
ENSG00000083168	5771
ENSG00000083223	1159
ENSG00000083290	278
ENSG00000083307	0
ENSG00000083312	13562
ENSG00000083444	4821
ENSG00000083454	21
ENSG00000083457	246
ENSG00000083520	2404
ENSG00000083535	321
ENSG00000083544	341
ENSG00000083622	0
ENSG00000083635	411
ENSG00000083642	1997
ENSG00000083720	1442
ENSG00000083750	284
ENSG00000083782	17
ENSG00000083799	2535
ENSG00000083807	113
ENSG00000083812	548
ENSG00000083814	188
ENSG00000083817	256
ENSG00000083828	365
ENSG00000083838	175
ENSG00000083842	0
ENSG00000083844	347
ENSG00000083845	18862
ENSG00000083857	10397
ENSG00000083896	2757
ENSG00000083937	1027
ENSG00000084070	58273
ENSG00000084072	5392
ENSG00000084073	33091
ENSG00000084090	6941
ENSG00000084092	1785
ENSG00000084093	3472
ENSG00000084110	731
ENSG00000084112	3634
ENSG00000084207	9084
ENSG00000084234	42640
ENSG00000084444	754
ENSG00000084453	0
ENSG00000084463	3566
ENSG00000084623	7621
ENSG00000084628	21
ENSG00000084636	0
ENSG00000084652	4417
ENSG00000084674	0
ENSG00000084676	839
ENSG00000084693	564
ENSG00000084710	19
ENSG00000084731	417
ENSG00000084733	6321
ENSG00000084734	0
ENSG00000084754	9188
ENSG00000084764	134
ENSG00000084774	6668
ENSG00000085063	527
ENSG00000085117	2280
ENSG00000085185	1074
ENSG00000085224	3081
ENSG00000085231	3192
ENSG00000085265	6
ENSG00000085274	524
ENSG00000085276	0
ENSG00000085365	1449
ENSG00000085377	3763
ENSG00000085382	961
ENSG00000085415	3211
ENSG00000085433	644
ENSG00000085449	5536
ENSG00000085465	22
ENSG00000085491	2754
ENSG00000085511	2690
ENSG00000085514	118
ENSG00000085552	26
ENSG00000085563	35
ENSG00000085644	986
ENSG00000085662	2937
ENSG00000085719	2681
ENSG00000085721	2901
ENSG00000085733	100
ENSG00000085741	34
ENSG00000085760	1439
ENSG00000085788	2324
ENSG00000085831	41
ENSG00000085832	2488
ENSG00000085840	2628
ENSG00000085871	1004
ENSG00000085872	4573
ENSG00000085978	962
ENSG00000085982	932
ENSG00000085998	1844
ENSG00000085999	1861
ENSG00000086015	2328
ENSG00000086061	8269
ENSG00000086062	4045
ENSG00000086065	1930
ENSG00000086102	4026
ENSG00000086159	0
ENSG00000086189	1825
ENSG00000086200	1296
ENSG00000086205	24
ENSG00000086232	7312
ENSG00000086288	5
ENSG00000086289	2049
ENSG00000086300	549
ENSG00000086475	2056
ENSG00000086504	1808
ENSG00000086506	1
ENSG00000086544	292
ENSG00000086548	15
ENSG00000086570	3
ENSG00000086589	2749
ENSG00000086598	5882
ENSG00000086619	802
ENSG00000086666	1799
ENSG00000086696	0
ENSG00000086712	1604
ENSG00000086717	0
ENSG00000086730	7324
ENSG00000086758	21825
ENSG00000086827	1023
ENSG00000086848	97
ENSG00000086967	0
ENSG00000086991	0
ENSG00000087008	1332
ENSG00000087053	2545
ENSG00000087074	3956
ENSG00000087076	45
ENSG00000087077	2893
ENSG00000087085	14
ENSG00000087086	218659
ENSG00000087087	7387
ENSG00000087088	2995
ENSG00000087095	1052
ENSG00000087111	4062
ENSG00000087116	3428
ENSG00000087128	0
ENSG00000087152	3896
ENSG00000087157	1610
ENSG00000087191	3605
ENSG00000087206	1198
ENSG00000087237	6
ENSG00000087245	1815
ENSG00000087250	0
ENSG00000087253	5330
ENSG00000087258	0
ENSG00000087263	2123
ENSG00000087266	5914
ENSG00000087269	3627
ENSG00000087274	5667
ENSG00000087299	436
ENSG00000087301	692
ENSG00000087302	2280
ENSG00000087303	28
ENSG00000087338	1518
ENSG00000087365	10062
ENSG00000087448	1553
ENSG00000087460	22876
ENSG00000087470	3206
ENSG00000087494	0
ENSG00000087495	3305
ENSG00000087502	1557
ENSG00000087510	85
ENSG00000087586	4173
ENSG00000087589	117
ENSG00000087842	1050
ENSG00000087884	22
ENSG00000087903	896
ENSG00000087916	0
ENSG00000087995	1112
ENSG00000088002	4
ENSG00000088035	426
ENSG00000088038	3072
ENSG00000088053	12
ENSG00000088179	209
ENSG00000088205	5281
ENSG00000088247	19671
ENSG00000088256	530
ENSG00000088280	12
ENSG00000088298	1567
ENSG00000088305	266
ENSG00000088320	0
ENSG00000088325	8193
ENSG00000088340	0
ENSG00000088356	557
ENSG00000088367	35
ENSG00000088386	0
ENSG00000088387	28
ENSG00000088448	1329
ENSG00000088451	418
ENSG00000088538	7
ENSG00000088543	36
ENSG00000088682	1067
ENSG00000088726	0
ENSG00000088727	166
ENSG00000088756	0
ENSG00000088766	1305
ENSG00000088782	0
ENSG00000088808	149
ENSG00000088812	2649
ENSG00000088826	139
ENSG00000088827	1368
ENSG00000088832	5403
ENSG00000088833	1153
ENSG00000088836	323
ENSG00000088854	701
ENSG00000088876	196
ENSG00000088881	1
ENSG00000088882	24
ENSG00000088888	1723
ENSG00000088899	15
ENSG00000088926	0
ENSG00000088930	10181
ENSG00000088970	471
ENSG00000088986	3944
ENSG00000088992	76
ENSG00000089006	2378
ENSG00000089009	25226
ENSG00000089012	4
ENSG00000089022	1385
ENSG00000089041	812
ENSG00000089048	913
ENSG00000089050	348
ENSG00000089053	6751
ENSG00000089057	2554
ENSG00000089060	1210
ENSG00000089063	2374
ENSG00000089091	384
ENSG00000089094	5174
ENSG00000089101	1
ENSG00000089116	0
ENSG00000089123	117
ENSG00000089127	691
ENSG00000089154	12053
ENSG00000089157	61709
ENSG00000089159	717
ENSG00000089163	30
ENSG00000089169	0
ENSG00000089177	279
ENSG00000089195	648
ENSG00000089199	1
ENSG00000089220	4754
ENSG00000089225	0
ENSG00000089234	1107
ENSG00000089248	3199
ENSG00000089250	0
ENSG00000089280	11117
ENSG00000089289	1136
ENSG00000089327	1289
ENSG00000089335	458
ENSG00000089351	5811
ENSG00000089356	0
ENSG00000089472	9
ENSG00000089486	943
ENSG00000089505	104
ENSG00000089558	115
ENSG00000089597	21599
ENSG00000089639	4127
ENSG00000089682	466
ENSG00000089685	1317
ENSG00000089692	21
ENSG00000089693	3002
ENSG00000089723	318
ENSG00000089737	5651
ENSG00000089775	305
ENSG00000089818	409
ENSG00000089820	6860
ENSG00000089847	63
ENSG00000089876	539
ENSG00000089902	4829
ENSG00000089916	3331
ENSG00000090006	1217
ENSG00000090013	731
ENSG00000090020	1774
ENSG00000090054	1861
ENSG00000090060	11962
ENSG00000090061	2844
ENSG00000090097	523
ENSG00000090104	284
ENSG00000090238	137
ENSG00000090263	648
ENSG00000090266	777
ENSG00000090273	4358
ENSG00000090316	3853
ENSG00000090339	3350
ENSG00000090372	3603
ENSG00000090376	9432
ENSG00000090382	21629
ENSG00000090402	2
ENSG00000090432	1078
ENSG00000090447	784
ENSG00000090470	2102
ENSG00000090487	6035
ENSG00000090512	0
ENSG00000090520	3880
ENSG00000090530	74
ENSG00000090534	0
ENSG00000090539	0
ENSG00000090554	0
ENSG00000090565	1181
ENSG00000090581	1062
ENSG00000090612	725
ENSG00000090615	5198
ENSG00000090621	33409
ENSG00000090659	2272
ENSG00000090661	69
ENSG00000090674	996
ENSG00000090686	2936
ENSG00000090776	508
ENSG00000090857	1600
ENSG00000090861	9769
ENSG00000090863	4573
ENSG00000090889	2480
ENSG00000090905	1959
ENSG00000090920	6
ENSG00000090924	4008
ENSG00000090932	24
ENSG00000090971	455
ENSG00000090975	286
ENSG00000090989	1401
ENSG00000091009	3188
ENSG00000091010	6
ENSG00000091039	6442
ENSG00000091073	1184
ENSG00000091106	179
ENSG00000091127	1512
ENSG00000091128	0
ENSG00000091129	12
ENSG00000091136	342
ENSG00000091137	7
ENSG00000091138	0
ENSG00000091140	4960
ENSG00000091157	1104
ENSG00000091164	2771
ENSG00000091181	0
ENSG00000091262	444
ENSG00000091317	4295
ENSG00000091409	686
ENSG00000091428	33
ENSG00000091436	2656
ENSG00000091482	0
ENSG00000091483	4318
ENSG00000091490	820
ENSG00000091513	6
ENSG00000091527	10860
ENSG00000091536	0
ENSG00000091542	1781
ENSG00000091583	0
ENSG00000091592	13
ENSG00000091622	10
ENSG00000091640	343
ENSG00000091651	1635
ENSG00000091656	10
ENSG00000091664	0
ENSG00000091704	0
ENSG00000091732	827
ENSG00000091831	1
ENSG00000091844	38
ENSG00000091879	1
ENSG00000091947	1461
ENSG00000091972	0
ENSG00000091986	0
ENSG00000092009	3
ENSG00000092010	3711
ENSG00000092020	973
ENSG00000092036	563
ENSG00000092051	0
ENSG00000092054	0
ENSG00000092067	36
ENSG00000092068	97
ENSG00000092094	786
ENSG00000092096	86
ENSG00000092098	1041
ENSG00000092108	840
ENSG00000092140	1054
ENSG00000092148	5209
ENSG00000092199	21277
ENSG00000092200	8
ENSG00000092201	11297
ENSG00000092203	1845
ENSG00000092208	385
ENSG00000092295	47
ENSG00000092330	848
ENSG00000092345	0
ENSG00000092377	0
ENSG00000092421	62
ENSG00000092439	3431
ENSG00000092445	969
ENSG00000092470	1623
ENSG00000092529	22
ENSG00000092531	1265
ENSG00000092607	51
ENSG00000092621	2424
ENSG00000092758	87
ENSG00000092820	9506
ENSG00000092841	5966
[truncated: 55,778 more rows]

## Sheet: KD_R1
ENSG00000000003	163
ENSG00000000005	0
ENSG00000000419	1625
ENSG00000000457	392
ENSG00000000460	827
ENSG00000000938	554
ENSG00000000971	50
ENSG00000001036	1991
ENSG00000001084	985
ENSG00000001167	2495
ENSG00000001460	227
ENSG00000001461	789
ENSG00000001497	4339
ENSG00000001561	1407
ENSG00000001617	171
ENSG00000001626	0
ENSG00000001629	2811
ENSG00000001630	86
ENSG00000001631	1413
ENSG00000002016	124
ENSG00000002079	1
ENSG00000002330	214
ENSG00000002549	9063
ENSG00000002586	3041
ENSG00000002587	0
ENSG00000002726	3094
ENSG00000002745	0
ENSG00000002746	78
ENSG00000002822	1803
ENSG00000002834	7902
ENSG00000002919	1490
ENSG00000002933	816
ENSG00000003056	5918
ENSG00000003096	255
ENSG00000003137	1
ENSG00000003147	229
ENSG00000003249	137
ENSG00000003393	1102
ENSG00000003400	505
ENSG00000003402	2773
ENSG00000003436	107
ENSG00000003509	462
ENSG00000003756	1864
ENSG00000003987	251
ENSG00000003989	2892
ENSG00000004059	1406
ENSG00000004139	2
ENSG00000004142	5880
ENSG00000004399	7849
ENSG00000004455	9231
ENSG00000004468	1823
ENSG00000004478	5850
ENSG00000004487	4346
ENSG00000004534	2323
ENSG00000004660	108
ENSG00000004700	1333
ENSG00000004766	661
ENSG00000004776	1
ENSG00000004777	360
ENSG00000004779	3013
ENSG00000004799	43
ENSG00000004809	1016
ENSG00000004838	20
ENSG00000004846	0
ENSG00000004848	2
ENSG00000004864	1345
ENSG00000004866	380
ENSG00000004897	4969
ENSG00000004939	0
ENSG00000004948	0
ENSG00000004961	1382
ENSG00000004975	904
ENSG00000005001	0
ENSG00000005007	7084
ENSG00000005020	2902
ENSG00000005022	11906
ENSG00000005059	290
ENSG00000005073	718
ENSG00000005075	1344
ENSG00000005100	2671
ENSG00000005102	0
ENSG00000005108	2553
ENSG00000005156	1612
ENSG00000005175	1233
ENSG00000005187	38
ENSG00000005189	343
ENSG00000005194	2307
ENSG00000005206	2393
ENSG00000005238	1006
ENSG00000005243	199
ENSG00000005249	1008
ENSG00000005302	962
ENSG00000005339	5316
ENSG00000005379	190
ENSG00000005381	33
ENSG00000005421	0
ENSG00000005436	751
ENSG00000005448	435
ENSG00000005469	325
ENSG00000005471	562
ENSG00000005483	2570
ENSG00000005486	1544
ENSG00000005513	0
ENSG00000005700	4660
ENSG00000005801	914
ENSG00000005810	5140
ENSG00000005812	781
ENSG00000005844	10878
ENSG00000005882	258
ENSG00000005884	23
ENSG00000005889	1342
ENSG00000005893	14300
ENSG00000005955	2620
ENSG00000005961	19
ENSG00000005981	1
ENSG00000006007	3581
ENSG00000006015	1162
ENSG00000006016	10
ENSG00000006025	316
ENSG00000006042	0
ENSG00000006047	14
ENSG00000006059	0
ENSG00000006062	315
ENSG00000006071	1
ENSG00000006074	1
ENSG00000006075	3026
ENSG00000006114	2397
ENSG00000006116	0
ENSG00000006118	65
ENSG00000006125	9944
ENSG00000006128	0
ENSG00000006194	1876
ENSG00000006210	0
ENSG00000006282	498
ENSG00000006283	35
ENSG00000006327	180
ENSG00000006377	0
ENSG00000006432	44
ENSG00000006451	1446
ENSG00000006453	72
ENSG00000006459	313
ENSG00000006468	167
ENSG00000006530	1177
ENSG00000006534	969
ENSG00000006555	0
ENSG00000006576	2144
ENSG00000006606	1
ENSG00000006607	2542
ENSG00000006611	11
ENSG00000006625	2240
ENSG00000006634	2372
ENSG00000006638	71
ENSG00000006652	4371
ENSG00000006659	0
ENSG00000006695	765
ENSG00000006704	1314
ENSG00000006712	2001
ENSG00000006715	2843
ENSG00000006740	239
ENSG00000006744	2923
ENSG00000006747	291
ENSG00000006756	529
ENSG00000006757	168
ENSG00000006788	0
ENSG00000006831	2947
ENSG00000006837	37
ENSG00000007001	0
ENSG00000007038	0
ENSG00000007047	2075
ENSG00000007062	0
ENSG00000007080	2810
ENSG00000007129	109
ENSG00000007168	3291
ENSG00000007171	23
ENSG00000007174	0
ENSG00000007202	13219
ENSG00000007216	0
ENSG00000007237	5589
ENSG00000007255	216
ENSG00000007264	426
ENSG00000007306	0
ENSG00000007312	27
ENSG00000007314	24
ENSG00000007341	466
ENSG00000007350	766
ENSG00000007372	58
ENSG00000007376	2395
ENSG00000007384	208
ENSG00000007392	922
ENSG00000007402	4
ENSG00000007516	4
ENSG00000007520	1716
ENSG00000007541	1959
ENSG00000007545	1176
ENSG00000007866	193
ENSG00000007908	0
ENSG00000007923	1956
ENSG00000007933	0
ENSG00000007944	753
ENSG00000007952	22
ENSG00000007968	1452
ENSG00000008018	8588
ENSG00000008056	19
ENSG00000008083	1545
ENSG00000008086	22
ENSG00000008118	0
ENSG00000008128	32
ENSG00000008130	4217
ENSG00000008196	0
ENSG00000008197	0
ENSG00000008226	3
ENSG00000008256	1158
ENSG00000008277	601
ENSG00000008282	2805
ENSG00000008283	644
ENSG00000008294	6209
ENSG00000008300	361
ENSG00000008311	168
ENSG00000008323	8
ENSG00000008324	826
ENSG00000008382	368
ENSG00000008394	2540
ENSG00000008405	363
ENSG00000008438	8
ENSG00000008441	1989
ENSG00000008513	6951
ENSG00000008516	291
ENSG00000008517	194
ENSG00000008710	3504
ENSG00000008735	33
ENSG00000008838	4572
ENSG00000008853	794
ENSG00000008869	1394
ENSG00000008952	4526
ENSG00000008988	28377
ENSG00000009307	34113
ENSG00000009335	10540
ENSG00000009413	3088
ENSG00000009694	11
ENSG00000009709	0
ENSG00000009724	24
ENSG00000009765	0
ENSG00000009780	311
ENSG00000009790	626
ENSG00000009830	559
ENSG00000009844	4007
ENSG00000009950	213
ENSG00000009954	12056
ENSG00000010017	1220
ENSG00000010030	109
ENSG00000010072	1216
ENSG00000010165	2669
ENSG00000010219	71
ENSG00000010244	7923
ENSG00000010256	7700
ENSG00000010270	2431
ENSG00000010278	188
ENSG00000010282	0
ENSG00000010292	7860
ENSG00000010295	886
ENSG00000010310	51
ENSG00000010318	392
ENSG00000010319	257
ENSG00000010322	4449
ENSG00000010327	19
ENSG00000010361	65
ENSG00000010379	1
ENSG00000010404	2095
ENSG00000010438	0
ENSG00000010539	1281
ENSG00000010610	6551
ENSG00000010626	55
ENSG00000010671	3714
ENSG00000010704	98
ENSG00000010803	5774
ENSG00000010810	618
ENSG00000010818	2130
ENSG00000010932	1
ENSG00000011007	3348
ENSG00000011009	1774
ENSG00000011021	804
ENSG00000011028	13580
ENSG00000011052	0
ENSG00000011083	0
ENSG00000011105	2
ENSG00000011114	1678
ENSG00000011132	1082
ENSG00000011143	430
ENSG00000011198	591
ENSG00000011201	1437
ENSG00000011243	1769
ENSG00000011258	1276
ENSG00000011260	3394
ENSG00000011275	3081
ENSG00000011295	778
ENSG00000011304	31708
ENSG00000011332	69
ENSG00000011347	2
ENSG00000011376	1872
ENSG00000011405	2359
ENSG00000011422	8689
ENSG00000011426	6013
ENSG00000011451	3506
ENSG00000011454	1075
ENSG00000011465	87
ENSG00000011478	1130
ENSG00000011485	2953
ENSG00000011523	408
ENSG00000011566	460
ENSG00000011590	27
ENSG00000011600	1712
ENSG00000011638	502
ENSG00000011677	0
ENSG00000012048	7549
ENSG00000012061	1204
ENSG00000012124	24
ENSG00000012171	16
ENSG00000012174	1990
ENSG00000012211	822
ENSG00000012223	0
ENSG00000012232	2654
ENSG00000012504	0
ENSG00000012660	10486
ENSG00000012779	252
ENSG00000012817	305
ENSG00000012822	361
ENSG00000012963	2513
ENSG00000012983	1238
ENSG00000013016	0
ENSG00000013275	6095
ENSG00000013288	3925
ENSG00000013293	0
ENSG00000013297	0
ENSG00000013306	4995
ENSG00000013364	3050
ENSG00000013374	1828
ENSG00000013375	728
ENSG00000013392	154
ENSG00000013441	684
ENSG00000013503	589
ENSG00000013523	1308
ENSG00000013561	1730
ENSG00000013563	302
ENSG00000013573	1651
ENSG00000013583	467
ENSG00000013588	8
ENSG00000013619	77
ENSG00000013725	21
ENSG00000013810	7090
ENSG00000014123	2090
ENSG00000014138	2375
ENSG00000014164	2198
ENSG00000014216	4549
ENSG00000014257	613
ENSG00000014641	6105
ENSG00000014824	3089
ENSG00000014914	671
ENSG00000014919	1413
ENSG00000015133	2249
ENSG00000015153	295
ENSG00000015171	1030
ENSG00000015285	4875
ENSG00000015413	5
ENSG00000015475	2713
ENSG00000015479	14231
ENSG00000015520	0
ENSG00000015532	1348
ENSG00000015568	5
ENSG00000015592	0
ENSG00000015676	2712
ENSG00000016082	15
ENSG00000016391	116
ENSG00000016402	16
ENSG00000016490	0
ENSG00000016602	1
ENSG00000016864	1624
ENSG00000017260	4956
ENSG00000017373	27
ENSG00000017427	26
ENSG00000017483	3867
ENSG00000017621	20
ENSG00000017797	4858
ENSG00000018189	397
ENSG00000018236	8
ENSG00000018280	400
ENSG00000018408	143
ENSG00000018510	3043
ENSG00000018607	4
ENSG00000018610	1114
ENSG00000018625	0
ENSG00000018699	1106
ENSG00000018869	36
ENSG00000019102	29
ENSG00000019144	987
ENSG00000019169	213
ENSG00000019186	0
ENSG00000019485	20
ENSG00000019505	0
ENSG00000019549	29
ENSG00000019582	13276
ENSG00000019991	290
ENSG00000019995	848
ENSG00000020129	2495
ENSG00000020181	8325
ENSG00000020219	1
ENSG00000020256	1143
ENSG00000020426	315
ENSG00000020577	146
ENSG00000020633	2953
ENSG00000020922	1275
ENSG00000021300	2
ENSG00000021355	1015
ENSG00000021461	2
ENSG00000021488	0
ENSG00000021574	1069
ENSG00000021645	0
ENSG00000021762	953
ENSG00000021776	3318
ENSG00000021826	296
ENSG00000021852	0
ENSG00000022267	689
ENSG00000022277	2165
ENSG00000022355	0
ENSG00000022556	57
ENSG00000022567	5403
ENSG00000022840	4969
ENSG00000022976	546
ENSG00000023041	1463
ENSG00000023171	854
ENSG00000023191	9758
ENSG00000023228	5168
ENSG00000023287	3675
ENSG00000023318	2927
ENSG00000023330	10198
ENSG00000023445	645
ENSG00000023516	3230
ENSG00000023572	475
ENSG00000023608	342
ENSG00000023697	458
ENSG00000023734	3914
ENSG00000023839	20
ENSG00000023892	2226
ENSG00000023902	3831
ENSG00000023909	3643
ENSG00000024048	3458
ENSG00000024422	2039
ENSG00000024526	1617
ENSG00000024862	634
ENSG00000025039	3273
ENSG00000025156	1028
ENSG00000025293	2626
ENSG00000025423	72
ENSG00000025434	1108
ENSG00000025708	7269
ENSG00000025770	2064
ENSG00000025772	2219
ENSG00000025796	8142
ENSG00000025800	5152
ENSG00000026025	6387
ENSG00000026036	95
ENSG00000026103	55
ENSG00000026297	2844
ENSG00000026508	5764
ENSG00000026559	1137
ENSG00000026652	538
ENSG00000026751	1917
ENSG00000026950	424
ENSG00000027001	307
ENSG00000027075	254
ENSG00000027644	1
ENSG00000027697	3184
ENSG00000027847	849
ENSG00000027869	48
ENSG00000028116	1034
ENSG00000028137	15612
ENSG00000028203	827
ENSG00000028277	3669
ENSG00000028310	3544
ENSG00000028528	2300
ENSG00000028839	627
ENSG00000029153	451
ENSG00000029363	11668
ENSG00000029364	3638
ENSG00000029534	12
ENSG00000029559	0
ENSG00000029639	501
ENSG00000029725	2434
ENSG00000029993	2537
ENSG00000030066	7169
ENSG00000030110	3478
ENSG00000030304	0
ENSG00000030419	106
ENSG00000030582	22836
ENSG00000031003	1134
ENSG00000031081	829
ENSG00000031544	1
ENSG00000031691	1227
ENSG00000031698	3137
ENSG00000031823	3809
ENSG00000032219	1240
ENSG00000032389	1288
ENSG00000032444	6576
ENSG00000032742	271
ENSG00000033011	938
ENSG00000033030	1245
ENSG00000033050	9329
ENSG00000033100	3909
ENSG00000033122	10
ENSG00000033170	964
ENSG00000033178	4983
ENSG00000033327	1526
ENSG00000033627	3288
ENSG00000033800	2214
ENSG00000033867	4937
ENSG00000034053	2348
ENSG00000034063	8009
ENSG00000034152	3044
ENSG00000034239	0
ENSG00000034510	3942
ENSG00000034533	239
ENSG00000034677	1299
ENSG00000034693	638
ENSG00000034713	1555
ENSG00000034971	0
ENSG00000035115	436
ENSG00000035141	1240
ENSG00000035403	3073
ENSG00000035499	1411
ENSG00000035664	65
ENSG00000035681	12674
ENSG00000035687	3506
ENSG00000035720	68
ENSG00000035862	2211
ENSG00000035928	5560
ENSG00000036054	2094
ENSG00000036257	3814
ENSG00000036448	34
ENSG00000036473	0
ENSG00000036530	11
ENSG00000036549	1511
ENSG00000036565	9
ENSG00000036672	506
ENSG00000036828	0
ENSG00000037042	331
ENSG00000037241	1087
ENSG00000037280	2
ENSG00000037474	8781
ENSG00000037637	1396
ENSG00000037749	1579
ENSG00000037757	872
ENSG00000037897	311
ENSG00000037965	0
ENSG00000038002	430
ENSG00000038210	2342
ENSG00000038219	4171
ENSG00000038274	3715
ENSG00000038295	0
ENSG00000038358	4591
ENSG00000038382	448
ENSG00000038427	7235
ENSG00000038532	2099
ENSG00000038945	85
ENSG00000039068	0
ENSG00000039123	5116
ENSG00000039139	0
ENSG00000039319	1620
ENSG00000039523	1496
ENSG00000039537	0
ENSG00000039560	1586
ENSG00000039600	1
ENSG00000039650	1151
ENSG00000039987	0
ENSG00000040199	724
ENSG00000040275	2704
ENSG00000040341	1856
ENSG00000040487	746
ENSG00000040531	419
ENSG00000040608	51
ENSG00000040633	839
ENSG00000040731	0
ENSG00000040933	1967
ENSG00000041353	145
ENSG00000041357	7954
ENSG00000041515	0
ENSG00000041802	2789
ENSG00000041880	297
ENSG00000041982	0
ENSG00000041988	420
ENSG00000042062	7
ENSG00000042088	1390
ENSG00000042286	1023
ENSG00000042304	0
ENSG00000042317	129
ENSG00000042429	1341
ENSG00000042445	467
ENSG00000042493	3811
ENSG00000042753	6308
ENSG00000042781	2
ENSG00000042813	0
ENSG00000042832	65
ENSG00000042980	500
ENSG00000043039	0
ENSG00000043093	2106
ENSG00000043143	2743
ENSG00000043355	642
ENSG00000043462	2690
ENSG00000043514	3071
ENSG00000043591	1287
ENSG00000044012	0
ENSG00000044090	758
ENSG00000044115	6353
ENSG00000044446	650
ENSG00000044459	1206
ENSG00000044524	0
ENSG00000044574	37513
ENSG00000046604	576
ENSG00000046647	223
ENSG00000046651	526
ENSG00000046653	174
ENSG00000046774	0
ENSG00000046889	0
ENSG00000047056	1361
ENSG00000047188	3275
ENSG00000047230	769
ENSG00000047249	1924
ENSG00000047315	8533
ENSG00000047346	278
ENSG00000047365	74
ENSG00000047410	10445
ENSG00000047457	1
ENSG00000047578	629
ENSG00000047579	386
ENSG00000047597	145
ENSG00000047617	0
ENSG00000047621	978
ENSG00000047634	68
ENSG00000047644	1476
ENSG00000047648	38
ENSG00000047662	18
ENSG00000047849	8814
ENSG00000047932	3801
ENSG00000047936	13
ENSG00000048028	564
ENSG00000048052	1162
ENSG00000048140	1439
ENSG00000048162	1564
ENSG00000048342	29
ENSG00000048392	2006
ENSG00000048405	1765
ENSG00000048462	4
ENSG00000048471	559
ENSG00000048540	8
ENSG00000048544	3873
ENSG00000048545	0
ENSG00000048649	2454
ENSG00000048707	2766
ENSG00000048740	8294
ENSG00000048828	9500
ENSG00000048991	2942
ENSG00000049089	6418
ENSG00000049130	745
ENSG00000049167	504
ENSG00000049192	51
ENSG00000049239	1944
ENSG00000049245	847
ENSG00000049246	167
ENSG00000049247	212
ENSG00000049249	251
ENSG00000049283	0
ENSG00000049319	0
ENSG00000049323	75
ENSG00000049449	2349
ENSG00000049540	0
ENSG00000049541	2376
ENSG00000049618	3609
ENSG00000049656	8909
ENSG00000049759	815
ENSG00000049768	13
ENSG00000049769	100
ENSG00000049860	10071
ENSG00000049883	457
ENSG00000050030	339
ENSG00000050130	1448
ENSG00000050165	0
ENSG00000050327	90
ENSG00000050344	4201
ENSG00000050393	996
ENSG00000050405	1643
ENSG00000050426	869
ENSG00000050438	46
ENSG00000050555	5
ENSG00000050628	23
ENSG00000050730	339
ENSG00000050748	3646
ENSG00000050767	926
ENSG00000050820	566
ENSG00000051009	1610
ENSG00000051108	1974
ENSG00000051128	1261
ENSG00000051180	1264
ENSG00000051341	3662
ENSG00000051382	5806
ENSG00000051523	11746
ENSG00000051596	1843
ENSG00000051620	2242
ENSG00000051825	1553
ENSG00000052126	191
ENSG00000052344	0
ENSG00000052723	3002
ENSG00000052749	2918
ENSG00000052795	1787
ENSG00000052802	1365
ENSG00000052841	2549
ENSG00000052850	220
ENSG00000053108	0
ENSG00000053254	2683
ENSG00000053328	0
ENSG00000053371	1106
ENSG00000053372	4143
ENSG00000053438	16
ENSG00000053501	651
ENSG00000053524	19
ENSG00000053702	13
ENSG00000053747	209
ENSG00000053770	1222
ENSG00000053900	1221
ENSG00000053918	573
ENSG00000054116	1420
ENSG00000054118	6036
ENSG00000054148	1691
ENSG00000054179	4
ENSG00000054219	635
ENSG00000054267	4266
ENSG00000054277	433
ENSG00000054282	909
ENSG00000054356	0
ENSG00000054392	25
ENSG00000054523	2194
ENSG00000054598	106
ENSG00000054611	870
ENSG00000054654	1
ENSG00000054690	142
ENSG00000054793	699
ENSG00000054796	0
ENSG00000054803	0
ENSG00000054938	1
ENSG00000054965	1628
ENSG00000054967	1240
ENSG00000054983	997
ENSG00000055044	4529
ENSG00000055070	2995
ENSG00000055118	732
ENSG00000055130	4904
ENSG00000055147	813
ENSG00000055163	307
ENSG00000055208	4249
ENSG00000055211	1546
ENSG00000055332	2788
ENSG00000055483	3832
ENSG00000055609	6488
ENSG00000055732	333
ENSG00000055813	16
ENSG00000055917	6365
ENSG00000055950	742
ENSG00000055955	13
ENSG00000055957	0
ENSG00000056050	626
ENSG00000056097	8377
ENSG00000056277	334
ENSG00000056291	3
ENSG00000056487	3
ENSG00000056558	1495
ENSG00000056586	2257
ENSG00000056661	478
ENSG00000056736	42
ENSG00000056972	1027
ENSG00000056998	255
ENSG00000057019	1181
ENSG00000057149	0
ENSG00000057252	4479
ENSG00000057294	11
ENSG00000057468	1
ENSG00000057593	0
ENSG00000057608	7751
ENSG00000057657	1287
ENSG00000057663	2378
ENSG00000057704	52
ENSG00000057757	1068
ENSG00000057935	503
ENSG00000058056	2209
ENSG00000058063	4280
ENSG00000058085	1
ENSG00000058091	836
ENSG00000058262	15760
ENSG00000058272	2836
ENSG00000058335	207
ENSG00000058404	8
ENSG00000058453	460
ENSG00000058600	2355
ENSG00000058668	2570
ENSG00000058673	7736
ENSG00000058729	1113
ENSG00000058799	840
ENSG00000058804	8959
ENSG00000058866	421
ENSG00000059122	1993
ENSG00000059145	1396
ENSG00000059377	1129
ENSG00000059378	746
ENSG00000059573	2900
ENSG00000059588	3755
ENSG00000059691	606
ENSG00000059728	1088
ENSG00000059758	870
ENSG00000059769	229
ENSG00000059804	1307
ENSG00000059915	11
ENSG00000060069	2908
ENSG00000060138	6951
ENSG00000060140	11
ENSG00000060237	22425
ENSG00000060303	0
ENSG00000060339	4412
ENSG00000060491	3553
ENSG00000060558	2801
ENSG00000060566	1
ENSG00000060642	352
ENSG00000060656	256
ENSG00000060688	2515
ENSG00000060709	0
ENSG00000060718	0
ENSG00000060749	3367
ENSG00000060762	2573
ENSG00000060971	783
ENSG00000060982	3494
ENSG00000061273	917
ENSG00000061337	347
ENSG00000061455	30
ENSG00000061492	0
ENSG00000061656	105
ENSG00000061676	272
ENSG00000061794	1788
ENSG00000061918	299
ENSG00000061936	1979
ENSG00000061938	1407
ENSG00000061987	1657
ENSG00000062038	1
ENSG00000062096	0
ENSG00000062194	3546
ENSG00000062282	1399
ENSG00000062370	0
ENSG00000062485	9145
ENSG00000062524	0
ENSG00000062582	19
ENSG00000062598	1585
ENSG00000062650	3946
ENSG00000062716	3426
ENSG00000062725	1249
ENSG00000062822	5736
ENSG00000063015	15
ENSG00000063046	8801
ENSG00000063127	10
ENSG00000063169	1480
ENSG00000063176	937
ENSG00000063177	20671
ENSG00000063180	97
ENSG00000063241	1299
ENSG00000063244	9599
ENSG00000063245	6849
ENSG00000063322	2320
ENSG00000063438	7963
ENSG00000063515	12
ENSG00000063587	1099
ENSG00000063601	1292
ENSG00000063660	436
ENSG00000063761	254
ENSG00000063854	751
ENSG00000063978	5823
ENSG00000064012	1404
ENSG00000064042	0
ENSG00000064102	1834
ENSG00000064115	1967
ENSG00000064195	4
ENSG00000064199	127
ENSG00000064201	22
ENSG00000064205	22
ENSG00000064218	9
ENSG00000064225	1072
ENSG00000064270	3
ENSG00000064300	13
ENSG00000064309	375
ENSG00000064313	3855
ENSG00000064393	9497
ENSG00000064419	5449
ENSG00000064489	2
ENSG00000064490	2019
ENSG00000064545	2395
ENSG00000064547	878
ENSG00000064601	6136
ENSG00000064607	4269
ENSG00000064651	1660
ENSG00000064652	112
ENSG00000064655	0
ENSG00000064666	6312
ENSG00000064687	711
ENSG00000064692	3
ENSG00000064703	1512
ENSG00000064726	3693
ENSG00000064763	409
ENSG00000064787	4
ENSG00000064835	0
ENSG00000064886	0
ENSG00000064932	14462
ENSG00000064933	694
ENSG00000064961	3147
ENSG00000064989	1
ENSG00000064995	1464
ENSG00000064999	2455
ENSG00000065000	19767
ENSG00000065029	1649
ENSG00000065054	398
ENSG00000065057	544
ENSG00000065060	3316
ENSG00000065135	4110
ENSG00000065150	5297
ENSG00000065154	1705
ENSG00000065183	4597
ENSG00000065243	1032
ENSG00000065268	2834
ENSG00000065308	2408
ENSG00000065320	37
ENSG00000065325	0
ENSG00000065328	2603
ENSG00000065357	418
ENSG00000065361	5
ENSG00000065371	0
ENSG00000065413	739
ENSG00000065427	8662
ENSG00000065457	1434
ENSG00000065485	1199
ENSG00000065491	1088
ENSG00000065518	3439
ENSG00000065526	7351
ENSG00000065534	77
ENSG00000065548	3613
ENSG00000065559	736
ENSG00000065600	1660
ENSG00000065609	61
ENSG00000065613	2313
ENSG00000065615	1737
ENSG00000065618	1
ENSG00000065621	8
ENSG00000065665	150
ENSG00000065675	62
ENSG00000065717	4
ENSG00000065802	2143
ENSG00000065809	4713
ENSG00000065833	3856
ENSG00000065882	5653
ENSG00000065883	4780
ENSG00000065911	6519
ENSG00000065923	144
ENSG00000065970	1406
ENSG00000065978	188404
ENSG00000065989	448
ENSG00000066027	3224
ENSG00000066032	0
ENSG00000066044	8333
ENSG00000066056	1
ENSG00000066084	1906
ENSG00000066117	1512
ENSG00000066135	5809
ENSG00000066136	14411
ENSG00000066185	27
ENSG00000066230	51
ENSG00000066248	49
ENSG00000066279	6221
ENSG00000066294	376
ENSG00000066322	6164
ENSG00000066336	12359
ENSG00000066379	111
ENSG00000066382	8
ENSG00000066405	10
ENSG00000066422	2595
ENSG00000066427	399
ENSG00000066455	1340
ENSG00000066468	0
ENSG00000066557	805
ENSG00000066583	876
ENSG00000066629	213
ENSG00000066651	834
ENSG00000066654	2907
ENSG00000066697	588
ENSG00000066735	0
ENSG00000066739	1874
ENSG00000066777	6186
ENSG00000066813	0
ENSG00000066827	387
ENSG00000066855	1871
ENSG00000066923	26
ENSG00000066926	1317
ENSG00000066933	1248
ENSG00000067048	1165
ENSG00000067057	7342
ENSG00000067064	1185
ENSG00000067066	2035
ENSG00000067082	2949
ENSG00000067113	131
ENSG00000067141	801
ENSG00000067167	4418
ENSG00000067177	174
ENSG00000067182	5633
ENSG00000067191	21
ENSG00000067208	642
ENSG00000067221	211
ENSG00000067225	93713
ENSG00000067248	2863
ENSG00000067334	4084
ENSG00000067365	530
ENSG00000067369	2281
ENSG00000067445	486
ENSG00000067533	1912
ENSG00000067560	29453
ENSG00000067596	4338
ENSG00000067601	44
ENSG00000067606	46
ENSG00000067646	84
ENSG00000067704	12889
ENSG00000067715	0
ENSG00000067798	7816
ENSG00000067829	2467
ENSG00000067836	691
ENSG00000067840	214
ENSG00000067842	5
ENSG00000067900	6228
ENSG00000067955	5069
ENSG00000067992	379
ENSG00000068001	751
ENSG00000068024	3505
ENSG00000068028	1093
ENSG00000068078	55
ENSG00000068079	1338
ENSG00000068097	958
ENSG00000068120	4402
ENSG00000068137	1262
ENSG00000068305	1450
ENSG00000068308	2373
ENSG00000068323	2447
ENSG00000068354	618
ENSG00000068366	9063
ENSG00000068383	398
ENSG00000068394	872
ENSG00000068400	1961
ENSG00000068438	2583
ENSG00000068489	4608
ENSG00000068615	6
ENSG00000068650	4265
ENSG00000068654	7298
ENSG00000068697	1939
ENSG00000068724	4348
ENSG00000068745	1260
ENSG00000068781	0
ENSG00000068784	549
ENSG00000068793	6578
ENSG00000068796	3919
ENSG00000068831	495
ENSG00000068878	4979
ENSG00000068885	291
ENSG00000068903	2108
ENSG00000068912	1578
ENSG00000068971	354
ENSG00000068976	7
ENSG00000068985	0
ENSG00000069011	1364
ENSG00000069018	0
ENSG00000069020	230
ENSG00000069122	0
ENSG00000069188	3
ENSG00000069206	0
ENSG00000069248	5960
ENSG00000069275	12574
ENSG00000069329	6912
ENSG00000069345	4102
ENSG00000069399	7394
ENSG00000069424	20069
ENSG00000069431	0
ENSG00000069482	977
ENSG00000069493	107
ENSG00000069509	0
ENSG00000069535	0
ENSG00000069667	7
ENSG00000069696	17
ENSG00000069702	384
ENSG00000069712	153
ENSG00000069764	5
ENSG00000069812	0
ENSG00000069849	5882
ENSG00000069869	1016
ENSG00000069943	565
ENSG00000069956	8882
ENSG00000069966	763
ENSG00000069974	3228
ENSG00000069998	2658
ENSG00000070010	1996
ENSG00000070018	757
ENSG00000070019	0
ENSG00000070031	0
ENSG00000070047	4588
ENSG00000070061	2760
ENSG00000070081	2194
ENSG00000070087	115
ENSG00000070159	232
ENSG00000070182	29
ENSG00000070190	649
ENSG00000070193	4
ENSG00000070214	4381
ENSG00000070269	538
ENSG00000070366	433
ENSG00000070367	4612
ENSG00000070371	2471
ENSG00000070388	0
ENSG00000070404	105
ENSG00000070413	3082
ENSG00000070423	3611
ENSG00000070444	705
ENSG00000070476	1904
ENSG00000070495	2311
ENSG00000070501	589
ENSG00000070526	0
ENSG00000070540	140
ENSG00000070601	0
ENSG00000070610	1110
ENSG00000070614	4142
ENSG00000070669	682
ENSG00000070718	818
ENSG00000070729	0
ENSG00000070731	31
ENSG00000070748	0
ENSG00000070756	103793
ENSG00000070759	112
ENSG00000070761	1223
ENSG00000070770	5771
ENSG00000070778	49
ENSG00000070785	2153
ENSG00000070808	29
ENSG00000070814	9843
ENSG00000070831	7679
ENSG00000070882	620
ENSG00000070886	0
ENSG00000070915	0
ENSG00000070950	2109
ENSG00000070961	7903
ENSG00000070985	0
ENSG00000071051	4055
ENSG00000071054	3412
ENSG00000071073	1278
ENSG00000071082	9303
ENSG00000071127	20660
ENSG00000071189	2281
ENSG00000071203	0
ENSG00000071205	413
ENSG00000071242	1632
ENSG00000071243	406
ENSG00000071246	1344
ENSG00000071282	1
ENSG00000071462	2458
ENSG00000071537	5420
ENSG00000071539	2969
ENSG00000071553	9775
ENSG00000071564	9469
ENSG00000071575	472
ENSG00000071626	10974
ENSG00000071655	3036
ENSG00000071677	0
ENSG00000071794	1907
ENSG00000071859	2223
ENSG00000071889	944
ENSG00000071894	7085
ENSG00000071909	19
ENSG00000071967	868
ENSG00000071991	0
ENSG00000071994	3494
ENSG00000072041	0
ENSG00000072042	1941
ENSG00000072062	4492
ENSG00000072071	3176
ENSG00000072080	0
ENSG00000072110	14348
ENSG00000072121	1443
ENSG00000072133	0
ENSG00000072134	209
ENSG00000072135	1350
ENSG00000072163	3
ENSG00000072182	0
ENSG00000072195	0
ENSG00000072201	34
ENSG00000072210	542
ENSG00000072274	13003
ENSG00000072310	4280
ENSG00000072315	0
ENSG00000072364	4459
ENSG00000072401	592
ENSG00000072415	827
ENSG00000072422	366
ENSG00000072444	0
ENSG00000072501	11407
ENSG00000072506	2542
ENSG00000072518	4402
ENSG00000072571	3438
ENSG00000072609	2683
ENSG00000072657	718
ENSG00000072682	749
ENSG00000072694	22
ENSG00000072736	1904
ENSG00000072756	831
ENSG00000072778	5620
ENSG00000072786	7315
ENSG00000072803	3675
ENSG00000072818	0
ENSG00000072832	37
ENSG00000072840	210
ENSG00000072849	575
ENSG00000072858	38
ENSG00000072864	1504
ENSG00000072952	18
ENSG00000072954	229
ENSG00000072958	4418
ENSG00000073008	3555
ENSG00000073009	398
ENSG00000073050	1333
ENSG00000073060	10576
ENSG00000073067	1
ENSG00000073111	18016
ENSG00000073146	4
ENSG00000073150	432
ENSG00000073169	637
ENSG00000073282	224
ENSG00000073331	978
ENSG00000073350	831
ENSG00000073417	655
ENSG00000073464	680
ENSG00000073536	1405
ENSG00000073578	5945
ENSG00000073584	1144
ENSG00000073598	7
ENSG00000073605	91
ENSG00000073614	2386
ENSG00000073670	204
ENSG00000073711	260
ENSG00000073712	85
ENSG00000073734	1
ENSG00000073737	209
ENSG00000073754	22
ENSG00000073756	749
ENSG00000073792	3320
ENSG00000073803	745
ENSG00000073849	2391
ENSG00000073861	2
ENSG00000073905	33
ENSG00000073910	4889
ENSG00000073921	4840
ENSG00000073969	4725
ENSG00000074047	0
ENSG00000074054	2915
ENSG00000074071	4182
ENSG00000074181	14
ENSG00000074201	3068
ENSG00000074211	1
ENSG00000074219	38
ENSG00000074266	771
ENSG00000074276	19
ENSG00000074317	0
ENSG00000074319	1340
ENSG00000074356	933
ENSG00000074370	2750
ENSG00000074410	184
ENSG00000074416	1526
ENSG00000074527	0
ENSG00000074582	1050
ENSG00000074590	48
ENSG00000074603	1959
ENSG00000074621	217
ENSG00000074657	1177
ENSG00000074660	25
ENSG00000074695	12872
ENSG00000074696	2595
ENSG00000074706	4251
ENSG00000074755	3082
ENSG00000074771	0
ENSG00000074800	72148
ENSG00000074803	2
ENSG00000074842	5114
ENSG00000074855	550
ENSG00000074935	534
ENSG00000074964	986
ENSG00000074966	27
ENSG00000075035	0
ENSG00000075043	0
ENSG00000075073	17
ENSG00000075089	720
ENSG00000075131	1367
ENSG00000075142	1572
ENSG00000075151	6557
ENSG00000075188	1287
ENSG00000075213	240
ENSG00000075218	2705
ENSG00000075223	35
ENSG00000075234	605
ENSG00000075239	2390
ENSG00000075240	4549
ENSG00000075275	754
ENSG00000075290	1
ENSG00000075292	3752
ENSG00000075303	3290
ENSG00000075336	1461
ENSG00000075340	1802
ENSG00000075388	0
ENSG00000075391	1561
ENSG00000075399	611
ENSG00000075407	332
ENSG00000075413	3386
ENSG00000075415	15109
ENSG00000075420	12020
ENSG00000075426	4343
ENSG00000075429	20
ENSG00000075461	0
ENSG00000075539	3623
ENSG00000075568	2807
ENSG00000075618	16206
ENSG00000075624	238764
ENSG00000075643	18
ENSG00000075651	1029
ENSG00000075673	0
ENSG00000075702	2229
ENSG00000075711	2100
ENSG00000075785	11817
ENSG00000075790	923
ENSG00000075826	117
ENSG00000075856	4157
ENSG00000075884	985
ENSG00000075886	18
ENSG00000075891	0
ENSG00000075914	839
ENSG00000075945	507
ENSG00000075975	2075
ENSG00000076003	10244
ENSG00000076043	504
ENSG00000076053	524
ENSG00000076067	134
ENSG00000076108	9926
ENSG00000076201	3158
ENSG00000076242	2445
ENSG00000076248	2161
ENSG00000076258	105
ENSG00000076321	703
ENSG00000076344	1
ENSG00000076351	86
ENSG00000076356	25
ENSG00000076382	4372
ENSG00000076513	1647
ENSG00000076554	978
ENSG00000076555	433
ENSG00000076604	1229
ENSG00000076641	6444
ENSG00000076650	694
ENSG00000076662	378
ENSG00000076685	852
ENSG00000076706	2
ENSG00000076716	2104
ENSG00000076770	1586
ENSG00000076826	399
ENSG00000076864	34
ENSG00000076924	4255
ENSG00000076928	7297
ENSG00000076944	2107
ENSG00000076984	2464
ENSG00000077009	0
ENSG00000077044	2661
ENSG00000077063	77
ENSG00000077080	0
ENSG00000077092	0
ENSG00000077097	8694
ENSG00000077147	6263
ENSG00000077150	5600
ENSG00000077152	1721
ENSG00000077157	719
ENSG00000077232	4916
ENSG00000077235	7933
ENSG00000077238	2387
ENSG00000077254	2353
ENSG00000077264	1
ENSG00000077274	93
ENSG00000077279	0
ENSG00000077312	2755
ENSG00000077327	92
ENSG00000077348	2193
ENSG00000077380	1948
ENSG00000077420	2352
ENSG00000077454	4171
ENSG00000077458	908
ENSG00000077463	1409
ENSG00000077498	0
ENSG00000077514	2192
ENSG00000077522	37
ENSG00000077549	7832
ENSG00000077585	715
ENSG00000077616	41
ENSG00000077684	1591
ENSG00000077713	1161
ENSG00000077721	3148
ENSG00000077782	4761
ENSG00000077800	0
ENSG00000077809	4412
ENSG00000077935	51
ENSG00000077942	20
ENSG00000077943	0
ENSG00000077984	71
ENSG00000078018	29
ENSG00000078043	1143
ENSG00000078053	12
ENSG00000078061	2608
ENSG00000078070	1157
ENSG00000078081	42
ENSG00000078098	2
ENSG00000078114	11
ENSG00000078124	1228
ENSG00000078140	5886
ENSG00000078142	1323
ENSG00000078177	1406
ENSG00000078237	213
ENSG00000078246	280
ENSG00000078269	2804
ENSG00000078295	0
ENSG00000078304	3490
ENSG00000078319	170
ENSG00000078328	0
ENSG00000078369	17948
ENSG00000078399	2397
ENSG00000078401	14
ENSG00000078403	1221
ENSG00000078487	80
ENSG00000078549	0
ENSG00000078579	1
ENSG00000078589	0
ENSG00000078596	216
ENSG00000078618	10200
ENSG00000078668	5887
ENSG00000078674	9828
ENSG00000078687	723
ENSG00000078699	991
ENSG00000078725	0
ENSG00000078747	2984
ENSG00000078795	6
ENSG00000078804	710
ENSG00000078808	8772
ENSG00000078814	40
ENSG00000078898	0
ENSG00000078900	338
ENSG00000078902	2207
ENSG00000078967	202
ENSG00000079101	0
ENSG00000079102	3
ENSG00000079112	0
ENSG00000079134	976
ENSG00000079150	153
ENSG00000079156	8
ENSG00000079215	2224
ENSG00000079246	17570
ENSG00000079257	1
ENSG00000079263	8
ENSG00000079277	1134
ENSG00000079308	1105
ENSG00000079313	3431
ENSG00000079332	2455
ENSG00000079335	571
ENSG00000079337	16
ENSG00000079385	18
ENSG00000079387	1029
ENSG00000079393	0
ENSG00000079432	5811
ENSG00000079435	155
ENSG00000079459	7121
ENSG00000079462	643
ENSG00000079482	150
ENSG00000079557	0
ENSG00000079616	3947
ENSG00000079689	0
ENSG00000079691	60
ENSG00000079739	581
ENSG00000079785	3996
ENSG00000079805	8465
ENSG00000079819	8405
ENSG00000079841	0
ENSG00000079931	47
ENSG00000079950	829
ENSG00000079974	313
ENSG00000079999	4522
ENSG00000080007	5
ENSG00000080031	116
ENSG00000080166	0
ENSG00000080189	1924
ENSG00000080200	500
ENSG00000080224	2
ENSG00000080293	0
ENSG00000080298	449
ENSG00000080345	6472
ENSG00000080371	3172
ENSG00000080493	30
ENSG00000080503	5804
ENSG00000080511	0
ENSG00000080546	461
ENSG00000080561	98
ENSG00000080572	0
ENSG00000080573	8
ENSG00000080603	9160
ENSG00000080608	4468
ENSG00000080618	0
ENSG00000080644	6
ENSG00000080709	1195
ENSG00000080802	901
ENSG00000080815	2969
ENSG00000080819	1802
ENSG00000080822	1581
ENSG00000080823	88
ENSG00000080824	76969
ENSG00000080839	3950
ENSG00000080845	991
ENSG00000080854	0
ENSG00000080910	0
ENSG00000080947	39
ENSG00000080986	1661
ENSG00000081014	1410
ENSG00000081019	1529
ENSG00000081026	523
ENSG00000081041	655
ENSG00000081051	0
ENSG00000081052	14
ENSG00000081059	321
ENSG00000081087	4827
ENSG00000081138	0
ENSG00000081148	12
ENSG00000081154	4861
ENSG00000081177	589
ENSG00000081181	51
ENSG00000081189	3040
ENSG00000081237	9687
ENSG00000081248	0
ENSG00000081277	0
ENSG00000081307	1424
ENSG00000081320	1956
ENSG00000081377	963
ENSG00000081386	513
ENSG00000081479	21
ENSG00000081665	217
ENSG00000081692	461
ENSG00000081721	731
ENSG00000081760	735
ENSG00000081791	1330
ENSG00000081800	0
ENSG00000081803	6
ENSG00000081818	17
ENSG00000081842	0
ENSG00000081853	0
ENSG00000081870	811
ENSG00000081913	3414
ENSG00000081923	114
ENSG00000081985	2431
ENSG00000082014	869
ENSG00000082068	823
ENSG00000082074	643
ENSG00000082126	0
ENSG00000082146	577
ENSG00000082153	8907
ENSG00000082175	227
ENSG00000082196	7
ENSG00000082212	6068
ENSG00000082213	2776
ENSG00000082258	1160
ENSG00000082269	1818
ENSG00000082293	46
ENSG00000082397	2416
ENSG00000082438	0
ENSG00000082458	15
ENSG00000082482	9
ENSG00000082497	0
ENSG00000082512	104
ENSG00000082515	934
ENSG00000082516	3703
ENSG00000082556	0
ENSG00000082641	10327
ENSG00000082684	0
ENSG00000082701	2941
ENSG00000082781	1255
ENSG00000082805	993
ENSG00000082898	15246
ENSG00000082929	0
ENSG00000082996	1565
ENSG00000083067	2
ENSG00000083093	1277
ENSG00000083097	665
ENSG00000083099	1814
ENSG00000083123	619
ENSG00000083168	5203
ENSG00000083223	1357
ENSG00000083290	211
ENSG00000083307	0
ENSG00000083312	13811
ENSG00000083444	5753
ENSG00000083454	54
ENSG00000083457	322
ENSG00000083520	2301
ENSG00000083535	324
ENSG00000083544	334
ENSG00000083622	0
ENSG00000083635	452
ENSG00000083642	1928
ENSG00000083720	1123
ENSG00000083750	254
ENSG00000083782	3
ENSG00000083799	2432
ENSG00000083807	189
ENSG00000083812	500
ENSG00000083814	156
ENSG00000083817	267
ENSG00000083828	326
ENSG00000083838	136
ENSG00000083842	0
ENSG00000083844	454
ENSG00000083845	19700
ENSG00000083857	9049
ENSG00000083896	2920
ENSG00000083937	1237
ENSG00000084070	52672
ENSG00000084072	5352
ENSG00000084073	41657
ENSG00000084090	7175
ENSG00000084092	1416
ENSG00000084093	2924
ENSG00000084110	863
ENSG00000084112	3999
ENSG00000084207	8074
ENSG00000084234	46640
ENSG00000084444	760
ENSG00000084453	0
ENSG00000084463	4130
ENSG00000084623	9669
ENSG00000084628	16
ENSG00000084636	1
ENSG00000084652	4227
ENSG00000084674	0
ENSG00000084676	772
ENSG00000084693	720
ENSG00000084710	6
ENSG00000084731	312
ENSG00000084733	6377
ENSG00000084734	0
ENSG00000084754	9053
ENSG00000084764	245
ENSG00000084774	6858
ENSG00000085063	477
ENSG00000085117	2018
ENSG00000085185	1595
ENSG00000085224	3082
ENSG00000085231	3089
ENSG00000085265	9
ENSG00000085274	575
ENSG00000085276	0
ENSG00000085365	1883
ENSG00000085377	3615
ENSG00000085382	930
ENSG00000085415	3576
ENSG00000085433	734
ENSG00000085449	4951
ENSG00000085465	33
ENSG00000085491	2697
ENSG00000085511	2738
ENSG00000085514	109
ENSG00000085552	14
ENSG00000085563	66
ENSG00000085644	958
ENSG00000085662	2964
ENSG00000085719	2835
ENSG00000085721	3560
ENSG00000085733	226
ENSG00000085741	24
ENSG00000085760	1601
ENSG00000085788	2381
ENSG00000085831	63
ENSG00000085832	2184
ENSG00000085840	2777
ENSG00000085871	966
ENSG00000085872	5109
ENSG00000085978	1157
ENSG00000085982	975
ENSG00000085998	1895
ENSG00000085999	1850
ENSG00000086015	2394
ENSG00000086061	8959
ENSG00000086062	4411
ENSG00000086065	2423
ENSG00000086102	4289
ENSG00000086159	0
ENSG00000086189	2359
ENSG00000086200	1485
ENSG00000086205	24
ENSG00000086232	7263
ENSG00000086288	2
ENSG00000086289	2957
ENSG00000086300	618
ENSG00000086475	2201
ENSG00000086504	2335
ENSG00000086506	2
ENSG00000086544	310
ENSG00000086548	0
ENSG00000086570	8
ENSG00000086589	2723
ENSG00000086598	7327
ENSG00000086619	764
ENSG00000086666	1888
ENSG00000086696	0
ENSG00000086712	2047
ENSG00000086717	0
ENSG00000086730	6693
ENSG00000086758	25304
ENSG00000086827	1320
ENSG00000086848	95
ENSG00000086967	0
ENSG00000086991	0
ENSG00000087008	1381
ENSG00000087053	3003
ENSG00000087074	4150
ENSG00000087076	45
ENSG00000087077	3310
ENSG00000087085	13
ENSG00000087086	268438
ENSG00000087087	7573
ENSG00000087088	3359
ENSG00000087095	1178
ENSG00000087111	4465
ENSG00000087116	3688
ENSG00000087128	0
ENSG00000087152	4172
ENSG00000087157	1736
ENSG00000087191	4980
ENSG00000087206	1158
ENSG00000087237	20
ENSG00000087245	1872
ENSG00000087250	0
ENSG00000087253	5448
ENSG00000087258	5
ENSG00000087263	2415
ENSG00000087266	6286
ENSG00000087269	4041
ENSG00000087274	5640
ENSG00000087299	439
ENSG00000087301	536
ENSG00000087302	2629
ENSG00000087303	34
ENSG00000087338	1244
ENSG00000087365	10704
ENSG00000087448	1046
ENSG00000087460	25089
ENSG00000087470	2863
ENSG00000087494	0
ENSG00000087495	3935
ENSG00000087502	1325
ENSG00000087510	60
ENSG00000087586	4779
ENSG00000087589	155
ENSG00000087842	1099
ENSG00000087884	29
ENSG00000087903	1022
ENSG00000087916	0
ENSG00000087995	1131
ENSG00000088002	11
ENSG00000088035	573
ENSG00000088038	3395
ENSG00000088053	11
ENSG00000088179	212
ENSG00000088205	6878
ENSG00000088247	21401
ENSG00000088256	878
ENSG00000088280	4
ENSG00000088298	1648
ENSG00000088305	199
ENSG00000088320	0
ENSG00000088325	9048
ENSG00000088340	0
ENSG00000088356	647
ENSG00000088367	47
ENSG00000088386	0
ENSG00000088387	43
ENSG00000088448	1185
ENSG00000088451	354
ENSG00000088538	3
ENSG00000088543	54
ENSG00000088682	1016
ENSG00000088726	0
ENSG00000088727	203
ENSG00000088756	0
ENSG00000088766	1150
ENSG00000088782	0
ENSG00000088808	104
ENSG00000088812	2296
ENSG00000088826	325
ENSG00000088827	1523
ENSG00000088832	5576
ENSG00000088833	1514
ENSG00000088836	366
ENSG00000088854	522
ENSG00000088876	206
ENSG00000088881	1
ENSG00000088882	38
ENSG00000088888	1568
ENSG00000088899	24
ENSG00000088926	0
ENSG00000088930	10210
ENSG00000088970	604
ENSG00000088986	3695
ENSG00000088992	75
ENSG00000089006	2326
ENSG00000089009	23365
ENSG00000089012	0
ENSG00000089022	1697
ENSG00000089041	922
ENSG00000089048	1226
ENSG00000089050	395
ENSG00000089053	7623
ENSG00000089057	2831
ENSG00000089060	1436
ENSG00000089063	2249
ENSG00000089091	291
ENSG00000089094	4300
ENSG00000089101	0
ENSG00000089116	0
ENSG00000089123	118
ENSG00000089127	944
ENSG00000089154	12718
ENSG00000089157	55814
ENSG00000089159	886
ENSG00000089163	29
ENSG00000089169	0
ENSG00000089177	315
ENSG00000089195	835
ENSG00000089199	5
ENSG00000089220	4547
ENSG00000089225	0
ENSG00000089234	1089
ENSG00000089248	3092
ENSG00000089250	0
ENSG00000089280	11671
ENSG00000089289	850
ENSG00000089327	1584
ENSG00000089335	547
ENSG00000089351	4710
ENSG00000089356	6
ENSG00000089472	7
ENSG00000089486	1073
ENSG00000089505	93
ENSG00000089558	202
ENSG00000089597	21819
ENSG00000089639	3442
ENSG00000089682	568
ENSG00000089685	1382
ENSG00000089692	17
ENSG00000089693	3662
ENSG00000089723	429
ENSG00000089737	6148
ENSG00000089775	452
ENSG00000089818	463
ENSG00000089820	6963
ENSG00000089847	121
ENSG00000089876	730
ENSG00000089902	4006
ENSG00000089916	3145
ENSG00000090006	1378
ENSG00000090013	1126
ENSG00000090020	2015
ENSG00000090054	2001
ENSG00000090060	13677
ENSG00000090061	3151
ENSG00000090097	550
ENSG00000090104	475
ENSG00000090238	105
ENSG00000090263	673
ENSG00000090266	700
ENSG00000090273	5404
ENSG00000090316	4402
ENSG00000090339	3405
ENSG00000090372	4126
ENSG00000090376	7909
ENSG00000090382	13548
ENSG00000090402	0
ENSG00000090432	1109
ENSG00000090447	847
ENSG00000090470	1679
ENSG00000090487	6588
ENSG00000090512	0
ENSG00000090520	6044
ENSG00000090530	84
ENSG00000090534	0
ENSG00000090539	0
ENSG00000090554	8
ENSG00000090565	1067
ENSG00000090581	792
ENSG00000090612	603
ENSG00000090615	5025
ENSG00000090621	28738
ENSG00000090659	1015
ENSG00000090661	103
ENSG00000090674	1033
ENSG00000090686	2632
ENSG00000090776	537
ENSG00000090857	1395
ENSG00000090861	10317
ENSG00000090863	5404
ENSG00000090889	2555
ENSG00000090905	2342
ENSG00000090920	0
ENSG00000090924	4164
ENSG00000090932	30
ENSG00000090971	492
ENSG00000090975	307
ENSG00000090989	1732
ENSG00000091009	3830
ENSG00000091010	4
ENSG00000091039	6763
ENSG00000091073	1315
ENSG00000091106	206
ENSG00000091127	1930
ENSG00000091128	0
ENSG00000091129	33
ENSG00000091136	1115
ENSG00000091137	0
ENSG00000091138	1
ENSG00000091140	5236
ENSG00000091157	1238
ENSG00000091164	3384
ENSG00000091181	0
ENSG00000091262	377
ENSG00000091317	4656
ENSG00000091409	235
ENSG00000091428	18
ENSG00000091436	2553
ENSG00000091482	0
ENSG00000091483	4773
ENSG00000091490	884
ENSG00000091513	0
ENSG00000091527	12476
ENSG00000091536	13
ENSG00000091542	1952
ENSG00000091583	0
ENSG00000091592	8
ENSG00000091622	5
ENSG00000091640	338
ENSG00000091651	1792
ENSG00000091656	5
ENSG00000091664	0
ENSG00000091704	0
ENSG00000091732	955
ENSG00000091831	8
ENSG00000091844	41
ENSG00000091879	10
ENSG00000091947	1410
ENSG00000091972	0
ENSG00000091986	1
ENSG00000092009	0
ENSG00000092010	3561
ENSG00000092020	800
ENSG00000092036	444
ENSG00000092051	9
ENSG00000092054	8
ENSG00000092067	67
ENSG00000092068	228
ENSG00000092094	787
ENSG00000092096	74
ENSG00000092098	948
ENSG00000092108	928
ENSG00000092140	1143
ENSG00000092148	4641
ENSG00000092199	23532
ENSG00000092200	14
ENSG00000092201	11694
ENSG00000092203	2146
ENSG00000092208	506
ENSG00000092295	34
ENSG00000092330	635
ENSG00000092345	0
ENSG00000092377	0
ENSG00000092421	60
ENSG00000092439	3455
ENSG00000092445	1246
ENSG00000092470	1716
ENSG00000092529	17
ENSG00000092531	1316
ENSG00000092607	167
ENSG00000092621	2104
ENSG00000092758	109
ENSG00000092820	9683
ENSG00000092841	5319
[truncated: 55,778 more rows]

## Sheet: KD_R2
ENSG00000000003	163
ENSG00000000005	0
ENSG00000000419	1891
ENSG00000000457	339
ENSG00000000460	951
ENSG00000000938	625
ENSG00000000971	77
ENSG00000001036	2237
ENSG00000001084	1059
ENSG00000001167	2815
ENSG00000001460	292
ENSG00000001461	797
ENSG00000001497	4579
ENSG00000001561	1538
ENSG00000001617	180
ENSG00000001626	2
ENSG00000001629	3124
ENSG00000001630	150
ENSG00000001631	1692
ENSG00000002016	220
ENSG00000002079	0
ENSG00000002330	222
ENSG00000002549	9451
ENSG00000002586	4020
ENSG00000002587	8
ENSG00000002726	3466
ENSG00000002745	4
ENSG00000002746	88
ENSG00000002822	1960
ENSG00000002834	8566
ENSG00000002919	1545
ENSG00000002933	863
ENSG00000003056	6202
ENSG00000003096	242
ENSG00000003137	1
ENSG00000003147	303
ENSG00000003249	172
ENSG00000003393	1383
ENSG00000003400	707
ENSG00000003402	2627
ENSG00000003436	123
ENSG00000003509	447
ENSG00000003756	1979
ENSG00000003987	218
ENSG00000003989	3008
ENSG00000004059	1507
ENSG00000004139	8
ENSG00000004142	6370
ENSG00000004399	8584
ENSG00000004455	9916
ENSG00000004468	1977
ENSG00000004478	5961
ENSG00000004487	4781
ENSG00000004534	2503
ENSG00000004660	101
ENSG00000004700	1344
ENSG00000004766	876
ENSG00000004776	8
ENSG00000004777	366
ENSG00000004779	3644
ENSG00000004799	43
ENSG00000004809	914
ENSG00000004838	2
ENSG00000004846	0
ENSG00000004848	24
ENSG00000004864	1368
ENSG00000004866	309
ENSG00000004897	5359
ENSG00000004939	0
ENSG00000004948	0
ENSG00000004961	1586
ENSG00000004975	964
ENSG00000005001	0
ENSG00000005007	7908
ENSG00000005020	3210
ENSG00000005022	13964
ENSG00000005059	411
ENSG00000005073	805
ENSG00000005075	1541
ENSG00000005100	2879
ENSG00000005102	0
ENSG00000005108	2747
ENSG00000005156	1673
ENSG00000005175	1369
ENSG00000005187	50
ENSG00000005189	360
ENSG00000005194	2564
ENSG00000005206	2613
ENSG00000005238	1036
ENSG00000005243	165
ENSG00000005249	1107
ENSG00000005302	1026
ENSG00000005339	5786
ENSG00000005379	225
ENSG00000005381	28
ENSG00000005421	0
ENSG00000005436	816
ENSG00000005448	428
ENSG00000005469	316
ENSG00000005471	491
ENSG00000005483	2880
ENSG00000005486	1666
ENSG00000005513	0
ENSG00000005700	5239
ENSG00000005801	910
ENSG00000005810	5691
ENSG00000005812	717
ENSG00000005844	11653
ENSG00000005882	254
ENSG00000005884	34
ENSG00000005889	1410
ENSG00000005893	14922
ENSG00000005955	2621
ENSG00000005961	10
ENSG00000005981	4
ENSG00000006007	3814
ENSG00000006015	1274
ENSG00000006016	13
ENSG00000006025	349
ENSG00000006042	0
ENSG00000006047	17
ENSG00000006059	0
ENSG00000006062	352
ENSG00000006071	0
ENSG00000006074	8
ENSG00000006075	3418
ENSG00000006114	2377
ENSG00000006116	1
ENSG00000006118	78
ENSG00000006125	10923
ENSG00000006128	0
ENSG00000006194	2086
ENSG00000006210	0
ENSG00000006282	524
ENSG00000006283	46
ENSG00000006327	207
ENSG00000006377	0
ENSG00000006432	46
ENSG00000006451	1530
ENSG00000006453	90
ENSG00000006459	313
ENSG00000006468	157
ENSG00000006530	1231
ENSG00000006534	1023
ENSG00000006555	0
ENSG00000006576	2491
ENSG00000006606	0
ENSG00000006607	2758
ENSG00000006611	18
ENSG00000006625	2440
ENSG00000006634	2693
ENSG00000006638	51
ENSG00000006652	4736
ENSG00000006659	0
ENSG00000006695	807
ENSG00000006704	1347
ENSG00000006712	2033
ENSG00000006715	3130
ENSG00000006740	216
ENSG00000006744	3202
ENSG00000006747	250
ENSG00000006756	564
ENSG00000006757	151
ENSG00000006788	0
ENSG00000006831	3059
ENSG00000006837	59
ENSG00000007001	1
ENSG00000007038	0
ENSG00000007047	2293
ENSG00000007062	0
ENSG00000007080	2975
ENSG00000007129	103
ENSG00000007168	3591
ENSG00000007171	26
ENSG00000007174	5
ENSG00000007202	14194
ENSG00000007216	0
ENSG00000007237	6012
ENSG00000007255	270
ENSG00000007264	550
ENSG00000007306	0
ENSG00000007312	22
ENSG00000007314	3
ENSG00000007341	439
ENSG00000007350	881
ENSG00000007372	39
ENSG00000007376	2742
ENSG00000007384	204
ENSG00000007392	898
ENSG00000007402	11
ENSG00000007516	6
ENSG00000007520	1993
ENSG00000007541	2191
ENSG00000007545	1229
ENSG00000007866	171
ENSG00000007908	0
ENSG00000007923	2036
ENSG00000007933	0
ENSG00000007944	787
ENSG00000007952	27
ENSG00000007968	1703
ENSG00000008018	9369
ENSG00000008056	33
ENSG00000008083	1629
ENSG00000008086	21
ENSG00000008118	1
ENSG00000008128	29
ENSG00000008130	4641
ENSG00000008196	0
ENSG00000008197	0
ENSG00000008226	6
ENSG00000008256	1212
ENSG00000008277	642
ENSG00000008282	3169
ENSG00000008283	796
ENSG00000008294	6429
ENSG00000008300	373
ENSG00000008311	133
ENSG00000008323	14
ENSG00000008324	849
ENSG00000008382	324
ENSG00000008394	2845
ENSG00000008405	333
ENSG00000008438	6
ENSG00000008441	2201
ENSG00000008513	7372
ENSG00000008516	363
ENSG00000008517	198
ENSG00000008710	3578
ENSG00000008735	36
ENSG00000008838	4889
ENSG00000008853	841
ENSG00000008869	1438
ENSG00000008952	4855
ENSG00000008988	32290
ENSG00000009307	37090
ENSG00000009335	11733
ENSG00000009413	3330
ENSG00000009694	8
ENSG00000009709	0
ENSG00000009724	48
ENSG00000009765	0
ENSG00000009780	280
ENSG00000009790	709
ENSG00000009830	765
ENSG00000009844	4302
ENSG00000009950	190
ENSG00000009954	12717
ENSG00000010017	1502
ENSG00000010030	121
ENSG00000010072	1542
ENSG00000010165	2768
ENSG00000010219	125
ENSG00000010244	9313
ENSG00000010256	9145
ENSG00000010270	2552
ENSG00000010278	190
ENSG00000010282	0
ENSG00000010292	8509
ENSG00000010295	907
ENSG00000010310	46
ENSG00000010318	456
ENSG00000010319	309
ENSG00000010322	4735
ENSG00000010327	29
ENSG00000010361	78
ENSG00000010379	1
ENSG00000010404	2499
ENSG00000010438	0
ENSG00000010539	1313
ENSG00000010610	6709
ENSG00000010626	43
ENSG00000010671	3921
ENSG00000010704	109
ENSG00000010803	6244
ENSG00000010810	638
ENSG00000010818	2676
ENSG00000010932	4
ENSG00000011007	3558
ENSG00000011009	1977
ENSG00000011021	836
ENSG00000011028	15319
ENSG00000011052	0
ENSG00000011083	0
ENSG00000011105	17
ENSG00000011114	1855
ENSG00000011132	1090
ENSG00000011143	482
ENSG00000011198	580
ENSG00000011201	1643
ENSG00000011243	2185
ENSG00000011258	1344
ENSG00000011260	3603
ENSG00000011275	3135
ENSG00000011295	950
ENSG00000011304	34070
ENSG00000011332	78
ENSG00000011347	1
ENSG00000011376	2244
ENSG00000011405	2340
ENSG00000011422	9251
ENSG00000011426	6604
ENSG00000011451	3723
ENSG00000011454	1291
ENSG00000011465	110
ENSG00000011478	1327
ENSG00000011485	3369
ENSG00000011523	489
ENSG00000011566	461
ENSG00000011590	28
ENSG00000011600	1788
ENSG00000011638	428
ENSG00000011677	0
ENSG00000012048	8138
ENSG00000012061	1223
ENSG00000012124	10
ENSG00000012171	0
ENSG00000012174	2532
ENSG00000012211	927
ENSG00000012223	0
ENSG00000012232	2832
ENSG00000012504	0
ENSG00000012660	11250
ENSG00000012779	325
ENSG00000012817	371
ENSG00000012822	399
ENSG00000012963	2762
ENSG00000012983	1224
ENSG00000013016	0
ENSG00000013275	6630
ENSG00000013288	4329
ENSG00000013293	0
ENSG00000013297	1
ENSG00000013306	5666
ENSG00000013364	3158
ENSG00000013374	1866
ENSG00000013375	825
ENSG00000013392	178
ENSG00000013441	816
ENSG00000013503	597
ENSG00000013523	1349
ENSG00000013561	1505
ENSG00000013563	367
ENSG00000013573	1805
ENSG00000013583	615
ENSG00000013588	5
ENSG00000013619	75
ENSG00000013725	12
ENSG00000013810	7774
ENSG00000014123	2373
ENSG00000014138	2491
ENSG00000014164	2337
ENSG00000014216	4506
ENSG00000014257	697
ENSG00000014641	7123
ENSG00000014824	3398
ENSG00000014914	793
ENSG00000014919	1523
ENSG00000015133	2453
ENSG00000015153	294
ENSG00000015171	939
ENSG00000015285	4832
ENSG00000015413	4
ENSG00000015475	3024
ENSG00000015479	15213
ENSG00000015520	0
ENSG00000015532	1546
ENSG00000015568	3
ENSG00000015592	0
ENSG00000015676	2834
ENSG00000016082	4
ENSG00000016391	166
ENSG00000016402	6
ENSG00000016490	0
ENSG00000016602	0
ENSG00000016864	1753
ENSG00000017260	5488
ENSG00000017373	10
ENSG00000017427	30
ENSG00000017483	4068
ENSG00000017621	32
ENSG00000017797	5359
ENSG00000018189	435
ENSG00000018236	4
ENSG00000018280	388
ENSG00000018408	201
ENSG00000018510	3622
ENSG00000018607	0
ENSG00000018610	1317
ENSG00000018625	0
ENSG00000018699	1116
ENSG00000018869	16
ENSG00000019102	26
ENSG00000019144	1086
ENSG00000019169	212
ENSG00000019186	0
ENSG00000019485	24
ENSG00000019505	0
ENSG00000019549	10
ENSG00000019582	13830
ENSG00000019991	390
ENSG00000019995	809
ENSG00000020129	2687
ENSG00000020181	8700
ENSG00000020219	2
ENSG00000020256	994
ENSG00000020426	456
ENSG00000020577	159
ENSG00000020633	3281
ENSG00000020922	1268
ENSG00000021300	2
ENSG00000021355	1224
ENSG00000021461	0
ENSG00000021488	0
ENSG00000021574	1161
ENSG00000021645	0
ENSG00000021762	934
ENSG00000021776	3591
ENSG00000021826	319
ENSG00000021852	0
ENSG00000022267	778
ENSG00000022277	2303
ENSG00000022355	1
ENSG00000022556	86
ENSG00000022567	5645
ENSG00000022840	5337
ENSG00000022976	657
ENSG00000023041	1901
ENSG00000023171	955
ENSG00000023191	10030
ENSG00000023228	5824
ENSG00000023287	4053
ENSG00000023318	3018
ENSG00000023330	11032
ENSG00000023445	785
ENSG00000023516	3379
ENSG00000023572	414
ENSG00000023608	369
ENSG00000023697	590
ENSG00000023734	4114
ENSG00000023839	52
ENSG00000023892	2463
ENSG00000023902	4249
ENSG00000023909	3944
ENSG00000024048	3933
ENSG00000024422	2197
ENSG00000024526	1844
ENSG00000024862	763
ENSG00000025039	3743
ENSG00000025156	1018
ENSG00000025293	2561
ENSG00000025423	114
ENSG00000025434	1448
ENSG00000025708	8128
ENSG00000025770	2322
ENSG00000025772	2422
ENSG00000025796	8392
ENSG00000025800	5391
ENSG00000026025	6974
ENSG00000026036	85
ENSG00000026103	108
ENSG00000026297	2893
ENSG00000026508	6366
ENSG00000026559	1164
ENSG00000026652	632
ENSG00000026751	2191
ENSG00000026950	415
ENSG00000027001	288
ENSG00000027075	294
ENSG00000027644	2
ENSG00000027697	3546
ENSG00000027847	940
ENSG00000027869	40
ENSG00000028116	973
ENSG00000028137	16467
ENSG00000028203	837
ENSG00000028277	3985
ENSG00000028310	3677
ENSG00000028528	2826
ENSG00000028839	769
ENSG00000029153	458
ENSG00000029363	12569
ENSG00000029364	4086
ENSG00000029534	25
ENSG00000029559	0
ENSG00000029639	503
ENSG00000029725	2558
ENSG00000029993	2818
ENSG00000030066	7760
ENSG00000030110	3583
ENSG00000030304	0
ENSG00000030419	110
ENSG00000030582	24956
ENSG00000031003	1093
ENSG00000031081	950
ENSG00000031544	2
ENSG00000031691	1573
ENSG00000031698	3758
ENSG00000031823	3780
ENSG00000032219	1247
ENSG00000032389	1459
ENSG00000032444	6609
ENSG00000032742	283
ENSG00000033011	1061
ENSG00000033030	1343
ENSG00000033050	10314
ENSG00000033100	4075
ENSG00000033122	5
ENSG00000033170	1084
ENSG00000033178	5442
ENSG00000033327	1696
ENSG00000033627	3798
ENSG00000033800	2542
ENSG00000033867	5467
ENSG00000034053	2447
ENSG00000034063	9034
ENSG00000034152	3313
ENSG00000034239	0
ENSG00000034510	4823
ENSG00000034533	322
ENSG00000034677	1439
ENSG00000034693	770
ENSG00000034713	1620
ENSG00000034971	0
ENSG00000035115	393
ENSG00000035141	1319
ENSG00000035403	2997
ENSG00000035499	1779
ENSG00000035664	60
ENSG00000035681	13688
ENSG00000035687	3928
ENSG00000035720	82
ENSG00000035862	2351
ENSG00000035928	5869
ENSG00000036054	2319
ENSG00000036257	4356
ENSG00000036448	12
ENSG00000036473	0
ENSG00000036530	1
ENSG00000036549	1617
ENSG00000036565	12
ENSG00000036672	648
ENSG00000036828	0
ENSG00000037042	304
ENSG00000037241	1122
ENSG00000037280	13
ENSG00000037474	9849
ENSG00000037637	1460
ENSG00000037749	1632
ENSG00000037757	876
ENSG00000037897	364
ENSG00000037965	4
ENSG00000038002	453
ENSG00000038210	2321
ENSG00000038219	4714
ENSG00000038274	3595
ENSG00000038295	0
ENSG00000038358	5042
ENSG00000038382	419
ENSG00000038427	7400
ENSG00000038532	2384
ENSG00000038945	140
ENSG00000039068	0
ENSG00000039123	5452
ENSG00000039139	5
ENSG00000039319	1807
ENSG00000039523	1551
ENSG00000039537	0
ENSG00000039560	1873
ENSG00000039600	2
ENSG00000039650	1259
ENSG00000039987	1
ENSG00000040199	682
ENSG00000040275	3208
ENSG00000040341	2029
ENSG00000040487	781
ENSG00000040531	527
ENSG00000040608	53
ENSG00000040633	775
ENSG00000040731	0
ENSG00000040933	2404
ENSG00000041353	146
ENSG00000041357	9331
ENSG00000041515	0
ENSG00000041802	2864
ENSG00000041880	381
ENSG00000041982	0
ENSG00000041988	439
ENSG00000042062	0
ENSG00000042088	1630
ENSG00000042286	1125
ENSG00000042304	0
ENSG00000042317	187
ENSG00000042429	1500
ENSG00000042445	389
ENSG00000042493	4121
ENSG00000042753	7060
ENSG00000042781	0
ENSG00000042813	0
ENSG00000042832	37
ENSG00000042980	595
ENSG00000043039	0
ENSG00000043093	2410
ENSG00000043143	2922
ENSG00000043355	659
ENSG00000043462	3130
ENSG00000043514	3214
ENSG00000043591	1358
ENSG00000044012	0
ENSG00000044090	776
ENSG00000044115	6692
ENSG00000044446	828
ENSG00000044459	1418
ENSG00000044524	0
ENSG00000044574	38700
ENSG00000046604	686
ENSG00000046647	230
ENSG00000046651	594
ENSG00000046653	137
ENSG00000046774	0
ENSG00000046889	0
ENSG00000047056	1552
ENSG00000047188	3334
ENSG00000047230	825
ENSG00000047249	2079
ENSG00000047315	9135
ENSG00000047346	361
ENSG00000047365	94
ENSG00000047410	11205
ENSG00000047457	6
ENSG00000047578	692
ENSG00000047579	405
ENSG00000047597	254
ENSG00000047617	0
ENSG00000047621	1027
ENSG00000047634	98
ENSG00000047644	1578
ENSG00000047648	57
ENSG00000047662	25
ENSG00000047849	9267
ENSG00000047932	4209
ENSG00000047936	18
ENSG00000048028	664
ENSG00000048052	1205
ENSG00000048140	1492
ENSG00000048162	1644
ENSG00000048342	43
ENSG00000048392	2265
ENSG00000048405	2144
ENSG00000048462	0
ENSG00000048471	741
ENSG00000048540	8
ENSG00000048544	4399
ENSG00000048545	0
ENSG00000048649	2921
ENSG00000048707	2965
ENSG00000048740	8724
ENSG00000048828	10255
ENSG00000048991	3163
ENSG00000049089	6584
ENSG00000049130	811
ENSG00000049167	502
ENSG00000049192	23
ENSG00000049239	2410
ENSG00000049245	932
ENSG00000049246	179
ENSG00000049247	192
ENSG00000049249	304
ENSG00000049283	0
ENSG00000049319	0
ENSG00000049323	80
ENSG00000049449	2393
ENSG00000049540	0
ENSG00000049541	2567
ENSG00000049618	3837
ENSG00000049656	9867
ENSG00000049759	986
ENSG00000049768	7
ENSG00000049769	127
ENSG00000049860	10857
ENSG00000049883	488
ENSG00000050030	366
ENSG00000050130	1529
ENSG00000050165	1
ENSG00000050327	78
ENSG00000050344	4860
ENSG00000050393	940
ENSG00000050405	1869
ENSG00000050426	913
ENSG00000050438	56
ENSG00000050555	5
ENSG00000050628	59
ENSG00000050730	355
ENSG00000050748	4087
ENSG00000050767	1169
ENSG00000050820	707
ENSG00000051009	1636
ENSG00000051108	2127
ENSG00000051128	1357
ENSG00000051180	1290
ENSG00000051341	3967
ENSG00000051382	6320
ENSG00000051523	12481
ENSG00000051596	2061
ENSG00000051620	2624
ENSG00000051825	1751
ENSG00000052126	175
ENSG00000052344	0
ENSG00000052723	3296
ENSG00000052749	3170
ENSG00000052795	2045
ENSG00000052802	1386
ENSG00000052841	2778
ENSG00000052850	242
ENSG00000053108	0
ENSG00000053254	2759
ENSG00000053328	1
ENSG00000053371	1190
ENSG00000053372	4501
ENSG00000053438	54
ENSG00000053501	735
ENSG00000053524	19
ENSG00000053702	11
ENSG00000053747	222
ENSG00000053770	1467
ENSG00000053900	1250
ENSG00000053918	615
ENSG00000054116	1577
ENSG00000054118	5992
ENSG00000054148	1694
ENSG00000054179	0
ENSG00000054219	841
ENSG00000054267	4083
ENSG00000054277	428
ENSG00000054282	985
ENSG00000054356	0
ENSG00000054392	21
ENSG00000054523	2137
ENSG00000054598	117
ENSG00000054611	975
ENSG00000054654	2
ENSG00000054690	151
ENSG00000054793	768
ENSG00000054796	0
ENSG00000054803	0
ENSG00000054938	7
ENSG00000054965	1676
ENSG00000054967	1334
ENSG00000054983	996
ENSG00000055044	5022
ENSG00000055070	3393
ENSG00000055118	755
ENSG00000055130	5347
ENSG00000055147	845
ENSG00000055163	234
ENSG00000055208	4561
ENSG00000055211	1622
ENSG00000055332	3169
ENSG00000055483	4349
ENSG00000055609	6617
ENSG00000055732	308
ENSG00000055813	22
ENSG00000055917	6674
ENSG00000055950	886
ENSG00000055955	4
ENSG00000055957	0
ENSG00000056050	697
ENSG00000056097	8836
ENSG00000056277	356
ENSG00000056291	10
ENSG00000056487	1
ENSG00000056558	1433
ENSG00000056586	2429
ENSG00000056661	560
ENSG00000056736	92
ENSG00000056972	1088
ENSG00000056998	339
ENSG00000057019	1288
ENSG00000057149	0
ENSG00000057252	4668
ENSG00000057294	16
ENSG00000057468	0
ENSG00000057593	0
ENSG00000057608	8230
ENSG00000057657	1268
ENSG00000057663	2753
ENSG00000057704	61
ENSG00000057757	1141
ENSG00000057935	649
ENSG00000058056	2428
ENSG00000058063	5181
ENSG00000058085	2
ENSG00000058091	925
ENSG00000058262	17321
ENSG00000058272	2985
ENSG00000058335	189
ENSG00000058404	12
ENSG00000058453	466
ENSG00000058600	2510
ENSG00000058668	2755
ENSG00000058673	8183
ENSG00000058729	1388
ENSG00000058799	984
ENSG00000058804	9565
ENSG00000058866	506
ENSG00000059122	1876
ENSG00000059145	1748
ENSG00000059377	1358
ENSG00000059378	753
ENSG00000059573	2861
ENSG00000059588	4138
ENSG00000059691	635
ENSG00000059728	1279
ENSG00000059758	978
ENSG00000059769	315
ENSG00000059804	1475
ENSG00000059915	4
ENSG00000060069	3346
ENSG00000060138	7333
ENSG00000060140	1
ENSG00000060237	24415
ENSG00000060303	0
ENSG00000060339	4712
ENSG00000060491	3839
ENSG00000060558	2778
ENSG00000060566	4
ENSG00000060642	416
ENSG00000060656	300
ENSG00000060688	2684
ENSG00000060709	0
ENSG00000060718	1
ENSG00000060749	3722
ENSG00000060762	2939
ENSG00000060971	903
ENSG00000060982	3492
ENSG00000061273	1065
ENSG00000061337	391
ENSG00000061455	31
ENSG00000061492	0
ENSG00000061656	104
ENSG00000061676	266
ENSG00000061794	1928
ENSG00000061918	346
ENSG00000061936	2300
ENSG00000061938	1428
ENSG00000061987	1703
ENSG00000062038	0
ENSG00000062096	0
ENSG00000062194	3921
ENSG00000062282	1454
ENSG00000062370	0
ENSG00000062485	10225
ENSG00000062524	0
ENSG00000062582	16
ENSG00000062598	1868
ENSG00000062650	4185
ENSG00000062716	4053
ENSG00000062725	1322
ENSG00000062822	6308
ENSG00000063015	2
ENSG00000063046	9775
ENSG00000063127	20
ENSG00000063169	1706
ENSG00000063176	1103
ENSG00000063177	22878
ENSG00000063180	86
ENSG00000063241	1327
ENSG00000063244	10652
ENSG00000063245	7180
ENSG00000063322	2415
ENSG00000063438	8367
ENSG00000063515	0
ENSG00000063587	1144
ENSG00000063601	1173
ENSG00000063660	413
ENSG00000063761	261
ENSG00000063854	728
ENSG00000063978	6291
ENSG00000064012	1422
ENSG00000064042	0
ENSG00000064102	1939
ENSG00000064115	2258
ENSG00000064195	0
ENSG00000064199	161
ENSG00000064201	16
ENSG00000064205	1
ENSG00000064218	16
ENSG00000064225	1295
ENSG00000064270	1
ENSG00000064300	0
ENSG00000064309	426
ENSG00000064313	4198
ENSG00000064393	10715
ENSG00000064419	5938
ENSG00000064489	1
ENSG00000064490	2105
ENSG00000064545	2490
ENSG00000064547	985
ENSG00000064601	6687
ENSG00000064607	4344
ENSG00000064651	1749
ENSG00000064652	118
ENSG00000064655	0
ENSG00000064666	6834
ENSG00000064687	789
ENSG00000064692	10
ENSG00000064703	1359
ENSG00000064726	4405
ENSG00000064763	521
ENSG00000064787	3
ENSG00000064835	0
ENSG00000064886	12
ENSG00000064932	15251
ENSG00000064933	771
ENSG00000064961	3561
ENSG00000064989	7
ENSG00000064995	1616
ENSG00000064999	2440
ENSG00000065000	20563
ENSG00000065029	1720
ENSG00000065054	308
ENSG00000065057	477
ENSG00000065060	3793
ENSG00000065135	4620
ENSG00000065150	5711
ENSG00000065154	1834
ENSG00000065183	5024
ENSG00000065243	1278
ENSG00000065268	3057
ENSG00000065308	2476
ENSG00000065320	59
ENSG00000065325	0
ENSG00000065328	2787
ENSG00000065357	462
ENSG00000065361	5
ENSG00000065371	0
ENSG00000065413	677
ENSG00000065427	9471
ENSG00000065457	1428
ENSG00000065485	1197
ENSG00000065491	1122
ENSG00000065518	4147
ENSG00000065526	8005
ENSG00000065534	66
ENSG00000065548	3695
ENSG00000065559	942
ENSG00000065600	1919
ENSG00000065609	70
ENSG00000065613	2484
ENSG00000065615	2157
ENSG00000065618	0
ENSG00000065621	18
ENSG00000065665	175
ENSG00000065675	27
ENSG00000065717	6
ENSG00000065802	2218
ENSG00000065809	5170
ENSG00000065833	4247
ENSG00000065882	6072
ENSG00000065883	5071
ENSG00000065911	7498
ENSG00000065923	91
ENSG00000065970	1274
ENSG00000065978	201927
ENSG00000065989	430
ENSG00000066027	3316
ENSG00000066032	5
ENSG00000066044	8776
ENSG00000066056	0
ENSG00000066084	2116
ENSG00000066117	1629
ENSG00000066135	6380
ENSG00000066136	15741
ENSG00000066185	37
ENSG00000066230	56
ENSG00000066248	41
ENSG00000066279	6500
ENSG00000066294	405
ENSG00000066322	6933
ENSG00000066336	13779
ENSG00000066379	161
ENSG00000066382	27
ENSG00000066405	4
ENSG00000066422	2594
ENSG00000066427	484
ENSG00000066455	1485
ENSG00000066468	0
ENSG00000066557	878
ENSG00000066583	950
ENSG00000066629	141
ENSG00000066651	1029
ENSG00000066654	3080
ENSG00000066697	574
ENSG00000066735	1
ENSG00000066739	1751
ENSG00000066777	6315
ENSG00000066813	0
ENSG00000066827	470
ENSG00000066855	1914
ENSG00000066923	19
ENSG00000066926	1483
ENSG00000066933	1433
ENSG00000067048	1225
ENSG00000067057	8266
ENSG00000067064	1309
ENSG00000067066	2143
ENSG00000067082	3093
ENSG00000067113	136
ENSG00000067141	782
ENSG00000067167	4772
ENSG00000067177	268
ENSG00000067182	5850
ENSG00000067191	36
ENSG00000067208	662
ENSG00000067221	204
ENSG00000067225	102157
ENSG00000067248	3059
ENSG00000067334	4701
ENSG00000067365	541
ENSG00000067369	2528
ENSG00000067445	545
ENSG00000067533	1892
ENSG00000067560	31442
ENSG00000067596	4647
ENSG00000067601	52
ENSG00000067606	43
ENSG00000067646	93
ENSG00000067704	13857
ENSG00000067715	0
ENSG00000067798	8985
ENSG00000067829	2912
ENSG00000067836	811
ENSG00000067840	192
ENSG00000067842	10
ENSG00000067900	6305
ENSG00000067955	5518
ENSG00000067992	438
ENSG00000068001	756
ENSG00000068024	3777
ENSG00000068028	1330
ENSG00000068078	68
ENSG00000068079	1343
ENSG00000068097	1062
ENSG00000068120	4777
ENSG00000068137	1332
ENSG00000068305	1652
ENSG00000068308	2396
ENSG00000068323	2581
ENSG00000068354	690
ENSG00000068366	9566
ENSG00000068383	365
ENSG00000068394	930
ENSG00000068400	2053
ENSG00000068438	2745
ENSG00000068489	5044
ENSG00000068615	9
ENSG00000068650	4609
ENSG00000068654	7699
ENSG00000068697	2050
ENSG00000068724	4526
ENSG00000068745	1380
ENSG00000068781	0
ENSG00000068784	555
ENSG00000068793	6774
ENSG00000068796	4166
ENSG00000068831	510
ENSG00000068878	5281
ENSG00000068885	335
ENSG00000068903	2147
ENSG00000068912	1761
ENSG00000068971	572
ENSG00000068976	6
ENSG00000068985	0
ENSG00000069011	1499
ENSG00000069018	0
ENSG00000069020	207
ENSG00000069122	0
ENSG00000069188	1
ENSG00000069206	0
ENSG00000069248	6051
ENSG00000069275	13853
ENSG00000069329	7742
ENSG00000069345	4446
ENSG00000069399	8210
ENSG00000069424	21109
ENSG00000069431	0
ENSG00000069482	1138
ENSG00000069493	77
ENSG00000069509	0
ENSG00000069535	0
ENSG00000069667	2
ENSG00000069696	16
ENSG00000069702	472
ENSG00000069712	178
ENSG00000069764	8
ENSG00000069812	1
ENSG00000069849	6638
ENSG00000069869	1183
ENSG00000069943	703
ENSG00000069956	10004
ENSG00000069966	923
ENSG00000069974	3014
ENSG00000069998	2747
ENSG00000070010	2176
ENSG00000070018	859
ENSG00000070019	1
ENSG00000070031	1
ENSG00000070047	4741
ENSG00000070061	2652
ENSG00000070081	2373
ENSG00000070087	97
ENSG00000070159	255
ENSG00000070182	24
ENSG00000070190	796
ENSG00000070193	0
ENSG00000070214	4677
ENSG00000070269	414
ENSG00000070366	563
ENSG00000070367	4827
ENSG00000070371	2744
ENSG00000070388	5
ENSG00000070404	159
ENSG00000070413	3125
ENSG00000070423	4156
ENSG00000070444	711
ENSG00000070476	2174
ENSG00000070495	2551
ENSG00000070501	674
ENSG00000070526	0
ENSG00000070540	189
ENSG00000070601	0
ENSG00000070610	1220
ENSG00000070614	4641
ENSG00000070669	712
ENSG00000070718	978
ENSG00000070729	0
ENSG00000070731	35
ENSG00000070748	0
ENSG00000070756	110388
ENSG00000070759	166
ENSG00000070761	1335
ENSG00000070770	6127
ENSG00000070778	58
ENSG00000070785	2255
ENSG00000070808	8
ENSG00000070814	10209
ENSG00000070831	8430
ENSG00000070882	572
ENSG00000070886	0
ENSG00000070915	0
ENSG00000070950	2475
ENSG00000070961	8440
ENSG00000070985	0
ENSG00000071051	4444
ENSG00000071054	3745
ENSG00000071073	1284
ENSG00000071082	11508
ENSG00000071127	22370
ENSG00000071189	2458
ENSG00000071203	0
ENSG00000071205	426
ENSG00000071242	1653
ENSG00000071243	401
ENSG00000071246	1410
ENSG00000071282	17
ENSG00000071462	2473
ENSG00000071537	6103
ENSG00000071539	3075
ENSG00000071553	10497
ENSG00000071564	10780
ENSG00000071575	504
ENSG00000071626	12541
ENSG00000071655	3166
ENSG00000071677	0
ENSG00000071794	2175
ENSG00000071859	2407
ENSG00000071889	1094
ENSG00000071894	7759
ENSG00000071909	10
ENSG00000071967	886
ENSG00000071991	4
ENSG00000071994	3849
ENSG00000072041	0
ENSG00000072042	2037
ENSG00000072062	4482
ENSG00000072071	3554
ENSG00000072080	0
ENSG00000072110	15551
ENSG00000072121	1564
ENSG00000072133	0
ENSG00000072134	215
ENSG00000072135	1456
ENSG00000072163	1
ENSG00000072182	0
ENSG00000072195	8
ENSG00000072201	28
ENSG00000072210	734
ENSG00000072274	14389
ENSG00000072310	4197
ENSG00000072315	1
ENSG00000072364	4905
ENSG00000072401	697
ENSG00000072415	878
ENSG00000072422	420
ENSG00000072444	1
ENSG00000072501	11969
ENSG00000072506	2647
ENSG00000072518	4605
ENSG00000072571	4123
ENSG00000072609	2992
ENSG00000072657	836
ENSG00000072682	820
ENSG00000072694	37
ENSG00000072736	1925
ENSG00000072756	873
ENSG00000072778	6122
ENSG00000072786	8120
ENSG00000072803	4055
ENSG00000072818	3
ENSG00000072832	24
ENSG00000072840	134
ENSG00000072849	709
ENSG00000072858	26
ENSG00000072864	1713
ENSG00000072952	36
ENSG00000072954	211
ENSG00000072958	4647
ENSG00000073008	3637
ENSG00000073009	350
ENSG00000073050	1423
ENSG00000073060	11634
ENSG00000073067	0
ENSG00000073111	19045
ENSG00000073146	1
ENSG00000073150	444
ENSG00000073169	781
ENSG00000073282	330
ENSG00000073331	959
ENSG00000073350	900
ENSG00000073417	738
ENSG00000073464	805
ENSG00000073536	1594
ENSG00000073578	6507
ENSG00000073584	1440
ENSG00000073598	6
ENSG00000073605	113
ENSG00000073614	2402
ENSG00000073670	242
ENSG00000073711	387
ENSG00000073712	52
ENSG00000073734	0
ENSG00000073737	252
ENSG00000073754	21
ENSG00000073756	753
ENSG00000073792	3727
ENSG00000073803	839
ENSG00000073849	2663
ENSG00000073861	5
ENSG00000073905	41
ENSG00000073910	5560
ENSG00000073921	5063
ENSG00000073969	5140
ENSG00000074047	0
ENSG00000074054	2851
ENSG00000074071	4585
ENSG00000074181	16
ENSG00000074201	3472
ENSG00000074211	2
ENSG00000074219	16
ENSG00000074266	802
ENSG00000074276	17
ENSG00000074317	0
ENSG00000074319	1579
ENSG00000074356	893
ENSG00000074370	3065
ENSG00000074410	236
ENSG00000074416	1456
ENSG00000074527	0
ENSG00000074582	1202
ENSG00000074590	52
ENSG00000074603	2136
ENSG00000074621	264
ENSG00000074657	1380
ENSG00000074660	23
ENSG00000074695	13648
ENSG00000074696	2720
ENSG00000074706	4181
ENSG00000074755	3384
ENSG00000074771	0
ENSG00000074800	78895
ENSG00000074803	8
ENSG00000074842	5746
ENSG00000074855	595
ENSG00000074935	618
ENSG00000074964	1259
ENSG00000074966	39
ENSG00000075035	0
ENSG00000075043	0
ENSG00000075073	10
ENSG00000075089	858
ENSG00000075131	1438
ENSG00000075142	1672
ENSG00000075151	7012
ENSG00000075188	1394
ENSG00000075213	360
ENSG00000075218	2950
ENSG00000075223	33
ENSG00000075234	791
ENSG00000075239	2609
ENSG00000075240	4816
ENSG00000075275	907
ENSG00000075290	1
ENSG00000075292	4198
ENSG00000075303	3417
ENSG00000075336	1789
ENSG00000075340	1972
ENSG00000075388	0
ENSG00000075391	1608
ENSG00000075399	603
ENSG00000075407	279
ENSG00000075413	3876
ENSG00000075415	15806
ENSG00000075420	12613
ENSG00000075426	4749
ENSG00000075429	27
ENSG00000075461	0
ENSG00000075539	3760
ENSG00000075568	3052
ENSG00000075618	17498
ENSG00000075624	259304
ENSG00000075643	23
ENSG00000075651	1052
ENSG00000075673	0
ENSG00000075702	2448
ENSG00000075711	1995
ENSG00000075785	12984
ENSG00000075790	1060
ENSG00000075826	88
ENSG00000075856	4357
ENSG00000075884	1083
ENSG00000075886	28
ENSG00000075891	0
ENSG00000075914	987
ENSG00000075945	530
ENSG00000075975	2175
ENSG00000076003	10533
ENSG00000076043	478
ENSG00000076053	549
ENSG00000076067	132
ENSG00000076108	10573
ENSG00000076201	3352
ENSG00000076242	2707
ENSG00000076248	2355
ENSG00000076258	147
ENSG00000076321	664
ENSG00000076344	0
ENSG00000076351	70
ENSG00000076356	46
ENSG00000076382	4949
ENSG00000076513	1998
ENSG00000076554	1180
ENSG00000076555	500
ENSG00000076604	1362
ENSG00000076641	7232
ENSG00000076650	693
ENSG00000076662	395
ENSG00000076685	979
ENSG00000076706	10
ENSG00000076716	2029
ENSG00000076770	1669
ENSG00000076826	423
ENSG00000076864	51
ENSG00000076924	4604
ENSG00000076928	8301
ENSG00000076944	2213
ENSG00000076984	2364
ENSG00000077009	0
ENSG00000077044	2995
ENSG00000077063	102
ENSG00000077080	0
ENSG00000077092	1
ENSG00000077097	9289
ENSG00000077147	6656
ENSG00000077150	6387
ENSG00000077152	2038
ENSG00000077157	793
ENSG00000077232	5409
ENSG00000077235	7939
ENSG00000077238	2672
ENSG00000077254	2674
ENSG00000077264	0
ENSG00000077274	137
ENSG00000077279	0
ENSG00000077312	3127
ENSG00000077327	133
ENSG00000077348	2315
ENSG00000077380	2314
ENSG00000077420	2389
ENSG00000077454	4190
ENSG00000077458	1087
ENSG00000077463	1558
ENSG00000077498	0
ENSG00000077514	2205
ENSG00000077522	20
ENSG00000077549	8391
ENSG00000077585	828
ENSG00000077616	52
ENSG00000077684	1746
ENSG00000077713	1369
ENSG00000077721	3392
ENSG00000077782	4894
ENSG00000077800	0
ENSG00000077809	4363
ENSG00000077935	70
ENSG00000077942	30
ENSG00000077943	0
ENSG00000077984	80
ENSG00000078018	19
ENSG00000078043	1440
ENSG00000078053	14
ENSG00000078061	2519
ENSG00000078070	1426
ENSG00000078081	24
ENSG00000078098	0
ENSG00000078114	13
ENSG00000078124	1293
ENSG00000078140	6265
ENSG00000078142	1499
ENSG00000078177	1519
ENSG00000078237	178
ENSG00000078246	410
ENSG00000078269	3298
ENSG00000078295	0
ENSG00000078304	4093
ENSG00000078319	207
ENSG00000078328	0
ENSG00000078369	18586
ENSG00000078399	2560
ENSG00000078401	2
ENSG00000078403	1265
ENSG00000078487	103
ENSG00000078549	3
ENSG00000078579	1
ENSG00000078589	0
ENSG00000078596	238
ENSG00000078618	10572
ENSG00000078668	6570
ENSG00000078674	10616
ENSG00000078687	622
ENSG00000078699	984
ENSG00000078725	0
ENSG00000078747	3320
ENSG00000078795	3
ENSG00000078804	741
ENSG00000078808	8924
ENSG00000078814	18
ENSG00000078898	0
ENSG00000078900	307
ENSG00000078902	2458
ENSG00000078967	252
ENSG00000079101	0
ENSG00000079102	1
ENSG00000079112	0
ENSG00000079134	1133
ENSG00000079150	222
ENSG00000079156	13
ENSG00000079215	2270
ENSG00000079246	19631
ENSG00000079257	2
ENSG00000079263	15
ENSG00000079277	1196
ENSG00000079308	1224
ENSG00000079313	3688
ENSG00000079332	2917
ENSG00000079335	652
ENSG00000079337	41
ENSG00000079385	8
ENSG00000079387	1153
ENSG00000079393	0
ENSG00000079432	6354
ENSG00000079435	157
ENSG00000079459	7644
ENSG00000079462	624
ENSG00000079482	159
ENSG00000079557	0
ENSG00000079616	4230
ENSG00000079689	0
ENSG00000079691	45
ENSG00000079739	523
ENSG00000079785	4092
ENSG00000079805	9105
ENSG00000079819	9085
ENSG00000079841	0
ENSG00000079931	39
ENSG00000079950	979
ENSG00000079974	327
ENSG00000079999	4579
ENSG00000080007	14
ENSG00000080031	95
ENSG00000080166	0
ENSG00000080189	2143
ENSG00000080200	449
ENSG00000080224	11
ENSG00000080293	0
ENSG00000080298	526
ENSG00000080345	7149
ENSG00000080371	3498
ENSG00000080493	14
ENSG00000080503	6183
ENSG00000080511	0
ENSG00000080546	440
ENSG00000080561	190
ENSG00000080572	0
ENSG00000080573	7
ENSG00000080603	10347
ENSG00000080608	5221
ENSG00000080618	0
ENSG00000080644	8
ENSG00000080709	1333
ENSG00000080802	1033
ENSG00000080815	3246
ENSG00000080819	2048
ENSG00000080822	1606
ENSG00000080823	70
ENSG00000080824	86010
ENSG00000080839	4030
ENSG00000080845	1041
ENSG00000080854	0
ENSG00000080910	0
ENSG00000080947	49
ENSG00000080986	1677
ENSG00000081014	1571
ENSG00000081019	1583
ENSG00000081026	500
ENSG00000081041	760
ENSG00000081051	0
ENSG00000081052	2
ENSG00000081059	447
ENSG00000081087	5548
ENSG00000081138	0
ENSG00000081148	11
ENSG00000081154	5115
ENSG00000081177	535
ENSG00000081181	75
ENSG00000081189	3010
ENSG00000081237	11130
ENSG00000081248	0
ENSG00000081277	0
ENSG00000081307	1369
ENSG00000081320	1990
ENSG00000081377	966
ENSG00000081386	481
ENSG00000081479	5
ENSG00000081665	264
ENSG00000081692	557
ENSG00000081721	801
ENSG00000081760	682
ENSG00000081791	1413
ENSG00000081800	0
ENSG00000081803	27
ENSG00000081818	27
ENSG00000081842	0
ENSG00000081853	0
ENSG00000081870	915
ENSG00000081913	3875
ENSG00000081923	146
ENSG00000081985	2572
ENSG00000082014	937
ENSG00000082068	923
ENSG00000082074	580
ENSG00000082126	1
ENSG00000082146	583
ENSG00000082153	9999
ENSG00000082175	236
ENSG00000082196	14
ENSG00000082212	6667
ENSG00000082213	3047
ENSG00000082258	1321
ENSG00000082269	1960
ENSG00000082293	37
ENSG00000082397	2608
ENSG00000082438	0
ENSG00000082458	27
ENSG00000082482	15
ENSG00000082497	0
ENSG00000082512	130
ENSG00000082515	961
ENSG00000082516	4043
ENSG00000082556	3
ENSG00000082641	10841
ENSG00000082684	0
ENSG00000082701	3273
ENSG00000082781	1372
ENSG00000082805	1016
ENSG00000082898	16192
ENSG00000082929	0
ENSG00000082996	1843
ENSG00000083067	0
ENSG00000083093	1434
ENSG00000083097	780
ENSG00000083099	1930
ENSG00000083123	710
ENSG00000083168	5628
ENSG00000083223	1299
ENSG00000083290	232
ENSG00000083307	0
ENSG00000083312	14513
ENSG00000083444	6274
ENSG00000083454	57
ENSG00000083457	395
ENSG00000083520	2441
ENSG00000083535	333
ENSG00000083544	294
ENSG00000083622	0
ENSG00000083635	464
ENSG00000083642	2101
ENSG00000083720	1240
ENSG00000083750	221
ENSG00000083782	4
ENSG00000083799	2470
ENSG00000083807	225
ENSG00000083812	666
ENSG00000083814	180
ENSG00000083817	331
ENSG00000083828	388
ENSG00000083838	174
ENSG00000083842	0
ENSG00000083844	494
ENSG00000083845	22288
ENSG00000083857	9860
ENSG00000083896	3059
ENSG00000083937	1392
ENSG00000084070	57685
ENSG00000084072	5951
ENSG00000084073	47033
ENSG00000084090	7554
ENSG00000084092	1544
ENSG00000084093	3229
ENSG00000084110	970
ENSG00000084112	4174
ENSG00000084207	8631
ENSG00000084234	50952
ENSG00000084444	1053
ENSG00000084453	0
ENSG00000084463	4460
ENSG00000084623	10284
ENSG00000084628	15
ENSG00000084636	2
ENSG00000084652	4636
ENSG00000084674	0
ENSG00000084676	924
ENSG00000084693	766
ENSG00000084710	5
ENSG00000084731	298
ENSG00000084733	6968
ENSG00000084734	0
ENSG00000084754	9904
ENSG00000084764	270
ENSG00000084774	7570
ENSG00000085063	581
ENSG00000085117	2247
ENSG00000085185	1576
ENSG00000085224	3300
ENSG00000085231	3622
ENSG00000085265	17
ENSG00000085274	615
ENSG00000085276	0
ENSG00000085365	2005
ENSG00000085377	4159
ENSG00000085382	899
ENSG00000085415	4235
ENSG00000085433	834
ENSG00000085449	5104
ENSG00000085465	16
ENSG00000085491	3377
ENSG00000085511	2908
ENSG00000085514	169
ENSG00000085552	35
ENSG00000085563	75
ENSG00000085644	1120
ENSG00000085662	2970
ENSG00000085719	3314
ENSG00000085721	3620
ENSG00000085733	231
ENSG00000085741	49
ENSG00000085760	1919
ENSG00000085788	2717
ENSG00000085831	88
ENSG00000085832	2765
ENSG00000085840	2716
ENSG00000085871	1100
ENSG00000085872	5743
ENSG00000085978	1227
ENSG00000085982	988
ENSG00000085998	2154
ENSG00000085999	2236
ENSG00000086015	2285
ENSG00000086061	9892
ENSG00000086062	4707
ENSG00000086065	2751
ENSG00000086102	4911
ENSG00000086159	1
ENSG00000086189	2354
ENSG00000086200	1713
ENSG00000086205	19
ENSG00000086232	7968
ENSG00000086288	2
ENSG00000086289	3170
ENSG00000086300	656
ENSG00000086475	2191
ENSG00000086504	2573
ENSG00000086506	4
ENSG00000086544	374
ENSG00000086548	8
ENSG00000086570	29
ENSG00000086589	2929
ENSG00000086598	8043
ENSG00000086619	866
ENSG00000086666	2217
ENSG00000086696	0
ENSG00000086712	2374
ENSG00000086717	0
ENSG00000086730	6821
ENSG00000086758	27428
ENSG00000086827	1386
ENSG00000086848	180
ENSG00000086967	0
ENSG00000086991	0
ENSG00000087008	1434
ENSG00000087053	3212
ENSG00000087074	4396
ENSG00000087076	52
ENSG00000087077	3497
ENSG00000087085	11
ENSG00000087086	297038
ENSG00000087087	8088
ENSG00000087088	3590
ENSG00000087095	1140
ENSG00000087111	5051
ENSG00000087116	3945
ENSG00000087128	0
ENSG00000087152	4378
ENSG00000087157	1924
ENSG00000087191	5182
ENSG00000087206	1422
ENSG00000087237	24
ENSG00000087245	2107
ENSG00000087250	0
ENSG00000087253	6055
ENSG00000087258	0
ENSG00000087263	2454
ENSG00000087266	6653
ENSG00000087269	4176
ENSG00000087274	5753
ENSG00000087299	479
ENSG00000087301	502
ENSG00000087302	2880
ENSG00000087303	24
ENSG00000087338	1302
ENSG00000087365	11172
ENSG00000087448	975
ENSG00000087460	26551
ENSG00000087470	3221
ENSG00000087494	0
ENSG00000087495	4494
ENSG00000087502	1642
ENSG00000087510	78
ENSG00000087586	5019
ENSG00000087589	138
ENSG00000087842	990
ENSG00000087884	17
ENSG00000087903	1069
ENSG00000087916	1
ENSG00000087995	1347
ENSG00000088002	16
ENSG00000088035	607
ENSG00000088038	3583
ENSG00000088053	8
ENSG00000088179	303
ENSG00000088205	7208
ENSG00000088247	22602
ENSG00000088256	853
ENSG00000088280	2
ENSG00000088298	1996
ENSG00000088305	269
ENSG00000088320	0
ENSG00000088325	9481
ENSG00000088340	8
ENSG00000088356	646
ENSG00000088367	50
ENSG00000088386	0
ENSG00000088387	41
ENSG00000088448	1407
ENSG00000088451	344
ENSG00000088538	10
ENSG00000088543	46
ENSG00000088682	1205
ENSG00000088726	0
ENSG00000088727	188
ENSG00000088756	0
ENSG00000088766	1321
ENSG00000088782	0
ENSG00000088808	187
ENSG00000088812	2544
ENSG00000088826	392
ENSG00000088827	1650
ENSG00000088832	6009
ENSG00000088833	1624
ENSG00000088836	478
ENSG00000088854	558
ENSG00000088876	297
ENSG00000088881	7
ENSG00000088882	25
ENSG00000088888	1636
ENSG00000088899	16
ENSG00000088926	0
ENSG00000088930	11060
ENSG00000088970	609
ENSG00000088986	4495
ENSG00000088992	85
ENSG00000089006	2881
ENSG00000089009	26588
ENSG00000089012	2
ENSG00000089022	1717
ENSG00000089041	1065
ENSG00000089048	1324
ENSG00000089050	379
ENSG00000089053	8333
ENSG00000089057	3073
ENSG00000089060	1437
ENSG00000089063	2624
ENSG00000089091	333
ENSG00000089094	4559
ENSG00000089101	1
ENSG00000089116	0
ENSG00000089123	167
ENSG00000089127	1097
ENSG00000089154	14122
ENSG00000089157	63330
ENSG00000089159	1025
ENSG00000089163	50
ENSG00000089169	0
ENSG00000089177	397
ENSG00000089195	941
ENSG00000089199	0
ENSG00000089220	4819
ENSG00000089225	0
ENSG00000089234	1183
ENSG00000089248	3372
ENSG00000089250	0
ENSG00000089280	11683
ENSG00000089289	1036
ENSG00000089327	1742
ENSG00000089335	569
ENSG00000089351	5335
ENSG00000089356	1
ENSG00000089472	7
ENSG00000089486	1104
ENSG00000089505	165
ENSG00000089558	198
ENSG00000089597	24128
ENSG00000089639	3876
ENSG00000089682	626
ENSG00000089685	1587
ENSG00000089692	32
ENSG00000089693	3712
ENSG00000089723	535
ENSG00000089737	6621
ENSG00000089775	484
ENSG00000089818	524
ENSG00000089820	7669
ENSG00000089847	54
ENSG00000089876	772
ENSG00000089902	4357
ENSG00000089916	3235
ENSG00000090006	1428
ENSG00000090013	1124
ENSG00000090020	2380
ENSG00000090054	2220
ENSG00000090060	14465
ENSG00000090061	3355
ENSG00000090097	600
ENSG00000090104	509
ENSG00000090238	113
ENSG00000090263	713
ENSG00000090266	815
ENSG00000090273	6212
ENSG00000090316	4496
ENSG00000090339	3498
ENSG00000090372	4571
ENSG00000090376	8450
ENSG00000090382	14731
ENSG00000090402	0
ENSG00000090432	1330
ENSG00000090447	884
ENSG00000090470	1910
ENSG00000090487	7390
ENSG00000090512	0
ENSG00000090520	6754
ENSG00000090530	151
ENSG00000090534	0
ENSG00000090539	0
ENSG00000090554	12
ENSG00000090565	1194
ENSG00000090581	964
ENSG00000090612	733
ENSG00000090615	5508
ENSG00000090621	31175
ENSG00000090659	1234
ENSG00000090661	107
ENSG00000090674	1333
ENSG00000090686	2680
ENSG00000090776	606
ENSG00000090857	1495
ENSG00000090861	10927
ENSG00000090863	5848
ENSG00000090889	2798
ENSG00000090905	2572
ENSG00000090920	0
ENSG00000090924	4381
ENSG00000090932	46
ENSG00000090971	607
ENSG00000090975	405
ENSG00000090989	1742
ENSG00000091009	3938
ENSG00000091010	6
ENSG00000091039	7007
ENSG00000091073	1442
ENSG00000091106	206
ENSG00000091127	1978
ENSG00000091128	0
ENSG00000091129	9
ENSG00000091136	1083
ENSG00000091137	0
ENSG00000091138	0
ENSG00000091140	5985
ENSG00000091157	1182
ENSG00000091164	3728
ENSG00000091181	3
ENSG00000091262	389
ENSG00000091317	4935
ENSG00000091409	244
ENSG00000091428	14
ENSG00000091436	2799
ENSG00000091482	0
ENSG00000091483	5353
ENSG00000091490	811
ENSG00000091513	6
ENSG00000091527	13821
ENSG00000091536	3
ENSG00000091542	2128
ENSG00000091583	0
ENSG00000091592	29
ENSG00000091622	8
ENSG00000091640	410
ENSG00000091651	1992
ENSG00000091656	20
ENSG00000091664	0
ENSG00000091704	0
ENSG00000091732	1114
ENSG00000091831	6
ENSG00000091844	54
ENSG00000091879	27
ENSG00000091947	1721
ENSG00000091972	0
ENSG00000091986	2
ENSG00000092009	0
ENSG00000092010	3900
ENSG00000092020	985
ENSG00000092036	421
ENSG00000092051	1
ENSG00000092054	0
ENSG00000092067	48
ENSG00000092068	277
ENSG00000092094	814
ENSG00000092096	72
ENSG00000092098	1077
ENSG00000092108	988
ENSG00000092140	1279
ENSG00000092148	4926
ENSG00000092199	24620
ENSG00000092200	18
ENSG00000092201	12845
ENSG00000092203	2368
ENSG00000092208	589
ENSG00000092295	37
ENSG00000092330	865
ENSG00000092345	0
ENSG00000092377	0
ENSG00000092421	99
ENSG00000092439	4055
ENSG00000092445	1564
ENSG00000092470	1785
ENSG00000092529	21
ENSG00000092531	1510
ENSG00000092607	210
ENSG00000092621	2197
ENSG00000092758	170
ENSG00000092820	10656
ENSG00000092841	5927
[truncated: 55,778 more rows]
